# Supplementary material for: Multiple-Disease Detection and Classification across Cohorts via Microbiome Search
Source: mSystems. 2020 Mar 17;5(2):e00150-20. doi: 10.1128/mSystems.00150-20 (PMC7380586; doi:10.1128/mSystems.00150-20)
Supplement: DATA SET S1 [file mSystems.00150-20-sd001.xlsx]

## Sheet: Figure 2A&B
Figure 2A & Figure 2B
Baseline	Control	Unhealthy	IBD	HIV	CRC	EDD
0.000894725	0.078232	0.16671	0.16671	0.080223	0.092431	0.0818439
0.000937223	0.142416	0.09214	0.09214	0.076139	0.10114	0.0964583
0.000958502	0.081347	0.108749	0.108749	0.117586	0.079116	0.109806
0.000980079	0.141261	0.053737	0.053737	0.122637	0.095882	0.118732
0.00102872	0.102042	0.134174	0.134174	0.100696	0.124405	0.0863312
0.00107247	0.055017	0.073008	0.073008	0.105317	0.065899	0.0977055
0.0011968	0.082047	0.077793	0.077793	0.096448	0.096432	0.0763388
0.00130534	0.068685	0.098608	0.098608	0.089153	0.102644	0.101893
0.00133061	0.068845	0.077771	0.077771	0.086995	0.094888	0.0713992
0.00157535	0.083574	0.061539	0.061539	0.091123	0.07756	0.0888461
0.00159377	0.067722	0.083633	0.083633	0.104323	0.076833	0.0852149
0.00160271	0.076487	0.077388	0.077388	0.097813	0.109405	0.15434
0.00164354	0.073569	0.107746	0.107746	0.07714	0.105645	0.106273
0.00168097	0.102885	0.069884	0.069884	0.081451	0.169763	0.0834208
0.00169325	0.072519	0.096304	0.096304	0.163236	0.080227	0.0872874
0.00170696	0.073744	0.167769	0.167769	0.133683	0.065287	0.0964332
0.00178397	0.062468	0.146089	0.146089	0.086152	0.075269	0.0632582
0.00226682	0.069813	0.089619	0.089619	0.09567	0.076678	0.127909
0.00254351	0.071656	0.080362	0.080362	0.122663	0.082823	0.102641
0.00282961	0.082148	0.092021	0.092021	0.117063	0.103747	0.0965856
0.003277	0.080243	0.156827	0.156827	0.11432	0.124056	0.0928369
0.00359267	0.083216	0.051838	0.051838	0.117866	0.124401	0.0926667
0.0036245	0.088609	0.047811	0.047811	0.082832	0.13385	0.113537
0.00383973	0.080816	0.119449	0.119449	0.097743	0.081374	0.0801489
0.00417286	0.079314	0.098155	0.098155	0.084136	0.070547	0.0742298
0.00467497	0.083561	0.161563	0.161563	0.091481	0.105138	0.0722025
0.00490326	0.073261	0.096145	0.096145	0.08764	0.097704	0.0879126
0.00496978	0.065219	0.093687	0.093687	0.078615	0.132682	0.0821559
0.00551748	0.068252	0.108459	0.108459	0.084428	0.112185	0.147887
0.00674766	0.047127	0.13622	0.13622	0.090851	0.083693	0.0949393
0.00679749	0.083229	0.12309	0.12309	0.076479	0.120637	0.0917802
0.00688672	0.057752	0.089824	0.089824	0.072824	0.091399	0.111827
0.00720304	0.072679	0.162427	0.162427	0.081064	0.121087	0.103585
0.00831264	0.081063	0.155706	0.155706	0.084987	0.089448	0.0850731
0.00833708	0.068738	0.159338	0.159338	0.076896	0.130976	0.107794
0.00853568	0.067305	0.086873	0.086873	0.066318	0.097986	0.139902
0.00943786	0.06993	0.087299	0.087299	0.127045	0.082188	0.0936882
0.010807	0.071836	0.128447	0.128447	0.126814	0.086543	0.16374
0.0109367	0.057355	0.127255	0.127255	0.099415	0.102805	0.102603
0.0109754	0.052153	0.119054	0.119054	0.099541	0.102973	0.0836189
0.0114694	0.061845	0.034325	0.034325	0.119279	0.151014	0.080482
0.0115263	0.061929	0.125323	0.125323	0.121719	0.10341	0.0542793
0.0117022	0.068566	0.129936	0.129936	0.09467	0.125458	0.0681238
0.0117679	0.062451	0.026742	0.026742	0.088088	0.1431	0.100503
0.0119452	0.061544	0.098861	0.098861	0.108661	0.103228	0.0859673
0.0119721	0.066283	0.098435	0.098435	0.117652	0.079902	0.116855
0.0122011	0.073665	0.115805	0.115805	0.101692	0.081134	0.114305
0.0124316	0.068901	0.087372	0.087372	0.096287	0.094876	0.113829
0.012572	0.079469	0.091755	0.091755	0.121773	0.075018	0.075472
0.0126678	0.075637	0.093181	0.093181	0.124938	0.06934	0.0792076
0.0128872	0.076327	0.103867	0.103867	0.086673	0.123686	0.210197
0.0130747	0.075893	0.094493	0.094493	0.08176	0.092467	0.19707
0.0130844	0.072653	0.090475	0.090475	0.11337	0.150569	0.102677
0.0139616	0.072737	0.09028	0.09028	0.121259	0.094757	0.0457807
0.0140114	0.069371	0.07334	0.07334	0.097388	0.067	0.0838109
0.0140897	0.076113	0.095403	0.095403	0.08887	0.064554	0.116366
0.0141712	0.07027	0.098461	0.098461	0.107812	0.144515	0.0575815
0.0142737	0.064583	0.095921	0.095921	0.111088	0.074528	0.0924405
0.0146396	0.094192	0.070943	0.070943	0.106957	0.063202	0.0856061
0.0155673	0.066178	0.069334	0.069334	0.102639	0.061479	0.118322
0.0156935	0.063518	0.114514	0.114514	0.103934	0.080706	0.0822471
0.0158695	0.07626	0.089801	0.089801	0.104277	0.087698	0.0950488
0.0159776	0.076854	0.092949	0.092949	0.090222	0.089908	0.0938603
0.0160359	0.060437	0.093448	0.093448	0.08632	0.098559	0.126719
0.0164469	0.059433	0.091714	0.091714	0.084166	0.077608	0.0886018
0.0164631	0.064701	0.088033	0.088033	0.089318	0.076225	0.140962
0.0164726	0.077554	0.088969	0.088969	0.077201	0.080271	0.100933
0.0165056	0.06721	0.07857	0.07857	0.068917	0.067503	0.106016
0.016572	0.095755	0.07457	0.07457	0.090972	0.086643	0.0980787
0.0166333	0.073671	0.079063	0.079063	0.100298	0.066069	0.0849614
0.0166401	0.066691	0.069564	0.069564	0.10882	0.103378	0.0859885
0.0166969	0.073308	0.074763	0.074763	0.110237	0.08757	0.0771497
0.0167265	0.077164	0.074184	0.074184	0.095041	0.082705	0.0976147
0.0167466	0.07989	0.083057	0.083057	0.100858	0.119732	0.100002
0.0167637	0.064809	0.096446	0.096446	0.096656	0.083735	0.11371
0.0167664	0.062811	0.103645	0.103645	0.096255	0.105714	0.122839
0.0168697	0.065391	0.167879	0.167879	0.076991	0.07114	0.0707887
0.0168871	0.075164	0.08265	0.08265	0.0866	0.100291	0.0944533
0.0170138	0.076144	0.104086	0.104086	0.09752	0.130458	0.0536509
0.0170555	0.060556	0.110294	0.110294	0.094873	0.081634	0.131617
0.0170565	0.063173	0.108542	0.108542	0.106852	0.078209	0.145287
0.0171619	0.070525	0.101843	0.101843	0.108576	0.08394	0.0708891
0.0172275	0.072838	0.105277	0.105277	0.096346	0.086335	0.118247
0.0173255	0.070546	0.101897	0.101897	0.083978	0.107433	0.103778
0.0173733	0.068666	0.10165	0.10165	0.079775	0.076498	0.0805117
0.0174401	0.06909	0.048347	0.048347	0.087415	0.106748	0.086189
0.0175174	0.113047	0.087559	0.087559	0.093238	0.084585	0.107019
0.0175356	0.109149	0.114336	0.114336	0.088573	0.087008	0.0934668
0.0175535	0.104841	0.097596	0.097596	0.10027	0.080755	0.0727678
0.0175821	0.105751	0.099164	0.099164	0.10732	0.099094	0.0730072
0.0176209	0.069721	0.099813	0.099813	0.083662	0.058739	0.0760357
0.0177141	0.070667	0.087206	0.087206	0.073584	0.086845	0.0944832
0.0177362	0.070824	0.08586	0.08586	0.094452	0.120992	0.10934
0.0177404	0.077002	0.112915	0.112915	0.102269	0.166336	0.0769234
0.017756	0.06029	0.111542	0.111542	0.102649	0.096016	0.0695589
0.0177963	0.060399	0.099232	0.099232	0.095813	0.101579	0.0929577
0.0178922	0.081513	0.097966	0.097966	0.090685	0.058858	0.0515523
0.0179156	0.123052	0.098789	0.098789	0.097263	0.074871	0.0757167
0.0179243	0.127519	0.095973	0.095973	0.09142	0.087825	0.0846091
0.0179572	0.127451	0.079389	0.079389	0.08344	0.070138	0.0954506
0.0180655	0.080504	0.078535	0.078535	0.066737	0.17211	0.106144
0.0180944	0.09737	0.160836	0.160836	0.075756	0.129164	0.073225
0.0181283	0.085421	0.15899	0.15899	0.073913	0.081645	0.068887
0.0181342	0.077909	0.162628	0.162628	0.065667	0.082167	0.102903
0.0182929	0.113402	0.120549	0.120549	0.098626	0.117465	0.0985872
0.0184115	0.068967	0.119402	0.119402	0.100569	0.070621	0.104375
0.0184304	0.07829	0.123265	0.123265	0.104233	0.084163	0.101957
0.0184745	0.076433	0.099682	0.099682	0.09677	0.090058	0.0725231
0.0184783	0.071362	0.077164	0.077164	0.088467	0.110635	0.0827132
0.0186746	0.085776	0.127147	0.127147	0.090429	0.118128	0.0561439
0.0186879	0.090535	0.128534	0.128534	0.09709	0.078634	0.0715879
0.0187456	0.093014	0.127638	0.127638	0.085004	0.120398	0.0800244
0.0188153	0.088469	0.113819	0.113819	0.084729	0.148787	0.0762414
0.0188188	0.090515	0.109088	0.109088	0.085861	0.077885	0.0907833
0.0188352	0.068147	0.106985	0.106985	0.077496	0.109236	0.0738161
0.0189141	0.070721	0.099666	0.099666	0.072566	0.110336	0.0880226
0.0189174	0.057923	0.068879	0.068879	0.088048	0.087261	0.074952
0.0189666	0.081112	0.066901	0.066901	0.096358	0.083276	0.0557858
0.0189894	0.080638	0.122235	0.122235	0.091794	0.078565	0.0791428
0.0190297	0.074627	0.134765	0.134765	0.090461	0.074081	0.0788317
0.0190316	0.072764	0.134381	0.134381	0.110186		0.102122
0.019112	0.066276	0.070846	0.070846	0.112822		0.170495
0.0191202	0.080533	0.078516	0.078516	0.075783		0.0822494
0.0191226	0.061055	0.078972	0.078972	0.064524		0.1128
0.0191842	0.085131	0.082835	0.082835	0.103756		0.0817177
0.0192038	0.066889	0.0899	0.0899	0.108515		0.123165
0.0193018	0.070402	0.085085	0.085085	0.082822		0.114108
0.0193663	0.070374	0.09031	0.09031	0.080293		0.0817723
0.0193712	0.069968	0.07367	0.07367	0.089723		0.062483
0.0194072	0.069548	0.074432	0.074432	0.091921		0.080938
0.0194167	0.11792	0.073223	0.073223	0.116162		0.0640902
0.0194386	0.08249	0.075873	0.075873	0.114141		0.113762
0.019453	0.066097	0.074778	0.074778	0.08575		0.0806612
0.0195196	0.106009	0.085287	0.085287	0.092892		0.0914111
0.0195354	0.080415	0.085024	0.085024	0.121705		0.0775802
0.0195855	0.080549	0.081247	0.081247	0.115081		0.0836826
0.0196382	0.079889	0.111901	0.111901	0.076352		0.079814
0.0197037	0.083213	0.114155	0.114155	0.095428		0.170787
0.0197074	0.06937	0.113566	0.113566	0.136647		0.0827638
0.0197138	0.061972	0.091696	0.091696	0.135906		0.0451303
0.0197423	0.077214	0.076357	0.076357	0.073308		0.0964465
0.0197471	0.072259	0.075531	0.075531	0.076601		0.0959748
0.0197579	0.080044	0.07553	0.07553	0.102003		0.0893465
0.0197728	0.090052	0.135688	0.135688	0.100113		0.129787
0.0198045	0.082574	0.133908	0.133908	0.10248		0.103497
0.019886	0.080834	0.136741	0.136741	0.109771		0.0940895
0.0199734	0.078047	0.079363	0.079363	0.073263		0.0875155
0.0199817	0.065505	0.082566	0.082566	0.070842		0.071849
0.0200429	0.076981	0.079392	0.079392	0.079669		0.174515
0.0200458	0.067592	0.162622	0.162622	0.08757		0.1318
0.0200973	0.089809	0.109417	0.109417	0.073489		0.091633
0.0200976	0.094254	0.163798	0.163798	0.069956		0.0551478
0.020165	0.091818	0.111678	0.111678	0.087903		0.108832
0.0201715	0.075724	0.121089	0.121089	0.092589		0.155251
0.0201883	0.067036	0.110547	0.110547	0.121512		0.0760803
0.0203652	0.068877	0.084372	0.084372	0.119984		0.155557
0.0203782	0.055871	0.098134	0.098134	0.129501		0.0913576
0.0203936	0.078453	0.094207	0.094207	0.092748		0.0666829
0.02047	0.072831	0.105002	0.105002	0.090646		0.100031
0.0204748	0.077321	0.082371	0.082371	0.103845		0.0799685
0.0204771	0.075443	0.082971	0.082971	0.104885		0.0828792
0.0204875	0.074276	0.08986	0.08986	0.104771		0.0844274
0.0206865	0.12805	0.102203	0.102203	0.092331		0.105039
0.0207193	0.062902	0.093445	0.093445	0.076514		0.0782038
0.0207421	0.059049	0.091573	0.091573	0.074037		0.0918677
0.0207562	0.060671	0.091151	0.091151	0.075062		0.109323
0.0207957	0.074492	0.090687	0.090687	0.080491		0.0909238
0.0208472	0.080412	0.100674	0.100674	0.118324		0.0882649
0.0208668	0.076258	0.103349	0.103349	0.10435		0.0953175
0.0208855	0.07974	0.125112	0.125112	0.073513		0.0895026
0.020896	0.07644	0.176039	0.176039	0.074083		0.0770737
0.0209377	0.084663	0.163206	0.163206	0.105277		0.0681548
0.0209654	0.080781	0.177159	0.177159	0.096178		0.118922
0.020997	0.118595	0.102371	0.102371	0.124158		0.112511
0.0209973	0.102825	0.093837	0.093837	0.126857		0.110344
0.0210112	0.102221	0.093833	0.093833	0.106121		0.105958
0.0210249	0.086635	0.07028	0.07028	0.09804		0.093619
0.0210464	0.088603	0.08166	0.08166	0.101282		0.0776935
0.0210556	0.072052	0.09017	0.09017	0.084646		0.0733384
0.0210617	0.089687	0.092589	0.092589	0.088284		0.12906
0.0211092	0.093908	0.105199	0.105199	0.075205		0.0956544
0.02113	0.088474	0.11202	0.11202	0.08599		0.122392
0.0211762	0.079776	0.112456	0.112456	0.092018		0.0814557
0.0211789	0.081675	0.115748	0.115748	0.099422		0.0908428
0.021207	0.078197	0.070333	0.070333	0.10309		0.0930524
0.0212127	0.078292	0.108353	0.108353	0.090315		0.0821554
0.0212219	0.084871	0.10739	0.10739	0.086562		0.106577
0.021272	0.065351	0.082454	0.082454	0.126051		0.085955
0.0212764	0.073738	0.091507	0.091507	0.137769		0.0740369
0.021305	0.065858	0.080937	0.080937	0.102492		0.17877
0.0213063	0.061663	0.09213	0.09213	0.083369		0.112261
0.0213618	0.089247	0.094412	0.094412	0.084897		0.126324
0.0213728	0.067758	0.083861	0.083861	0.102742		0.0904435
0.021392	0.069595	0.088968	0.088968	0.099557		0.0939802
0.021409	0.066909	0.085013	0.085013	0.087413		0.101003
0.0214167	0.08388	0.094104	0.094104	0.093404		0.0939599
0.0214189	0.081068	0.084318	0.084318	0.102217		0.0789769
0.0214272	0.093916	0.083489	0.083489	0.082461		0.0838209
0.0214937	0.07337	0.08016	0.08016	0.094858		0.09872
0.0214958	0.076003	0.082322	0.082322	0.06934		0.0972902
0.0215436	0.078551	0.081295	0.081295	0.074722		0.0914104
0.0215529	0.072982	0.113531	0.113531	0.07909		0.103951
0.0215642	0.065394	0.114166	0.114166	0.067507		0.136895
0.0216532	0.142515	0.115149	0.115149	0.109698		0.15066
0.0217512	0.076452	0.092526	0.092526	0.110489		0.0711533
0.0217798	0.062399	0.076754	0.076754	0.092177		0.0844858
0.0218123	0.06483	0.088404	0.088404	0.083019		0.0879331
0.0218188	0.072189	0.106215	0.106215	0.095829		0.0704571
0.0218575	0.066361	0.107657	0.107657	0.106549		0.111212
0.0218744	0.077101	0.1277	0.1277	0.134356		0.0970399
0.021895	0.074896	0.071142	0.071142	0.132366		0.112013
0.0219505	0.070857	0.108143	0.108143	0.088912		0.119719
0.0219525	0.071835	0.109519	0.109519	0.093285		0.0771732
0.021974	0.079276	0.127412	0.127412	0.147058		0.113997
0.0219779	0.08071	0.077327	0.077327	0.143426		0.070577
0.0219948	0.067161	0.077386	0.077386	0.146657		0.0910528
0.0220048	0.082787	0.0747	0.0747	0.155111		0.100143
0.0220228	0.060624	0.069721	0.069721	0.155793		0.123556
0.0220357	0.082547	0.07623	0.07623	0.150748		0.0771255
0.0220571	0.083244	0.094252	0.094252	0.137902		0.0915328
0.0220576	0.091143	0.101871	0.101871	0.149486		0.100532
0.0220634	0.069616	0.103655	0.103655	0.095364		0.118902
0.0220715	0.070032	0.099776	0.099776	0.085826
0.0220833	0.070922	0.065958	0.065958	0.071793
0.0221251	0.071533	0.083939	0.083939	0.075605
0.0221251	0.07309	0.109694	0.109694	0.07608
0.0221314	0.070513	0.101502	0.101502	0.072904
0.0221562	0.094339	0.109424	0.109424	0.096808
0.0221753	0.064859	0.087502	0.087502	0.10086
0.0221787	0.059337	0.087664	0.087664	0.101971
0.0221991	0.086133	0.085482	0.085482	0.096454
0.0222266	0.07138	0.08276	0.08276	0.130994
0.0222305	0.07189	0.081291	0.081291	0.142675
0.0222409	0.069609	0.089051	0.089051	0.098864
0.0222464	0.084757	0.071296	0.071296	0.108257
0.0222497	0.09504	0.127886	0.127886	0.091949
0.0222613	0.138568	0.13096	0.13096	0.084217
0.0222788	0.084374	0.091026	0.091026	0.063601
0.0222795	0.127602	0.118975	0.118975	0.069075
0.0223414	0.082073	0.087266	0.087266	0.074135
0.0223575	0.069586	0.080946	0.080946	0.078388
0.0223575	0.077879	0.096702	0.096702	0.095953
0.0223961	0.082327	0.08211	0.08211	0.089083
0.0224076	0.080773	0.07169	0.07169	0.108603
0.0224132	0.087911	0.149588	0.149588	0.100848
0.0224373	0.135337	0.148616	0.148616	0.075984
0.0225419	0.078859	0.129087	0.129087	0.08056
0.0225652	0.093834	0.102082	0.102082	0.109276
0.0225749	0.081796	0.103639	0.103639	0.102996
0.0226005	0.078964	0.098785	0.098785	0.09987
0.022631	0.061228	0.092493	0.092493	0.110156
0.0226448	0.063002	0.091111	0.091111	0.121238
0.0226545	0.060709	0.065446	0.065446	0.114392
0.0226682	0.092907	0.069231	0.069231	0.130535
0.0226911	0.148882	0.068696	0.068696	0.13757
0.0227352	0.085795	0.086079	0.086079	0.13076
0.0227382	0.086148	0.083325	0.083325	0.128786
0.0228547	0.072316	0.088696	0.088696	0.112246
0.0228635	0.076127	0.081847	0.081847	0.114251
0.0228831	0.073481	0.081852	0.081852	0.080269
0.0229057	0.067565	0.080236	0.080236	0.104596
0.022908	0.069571	0.129649	0.129649	0.145581
0.0229322	0.06677	0.109696	0.109696	0.139812
0.0229423	0.097487	0.119162	0.119162	0.089233
0.0229697	0.08676	0.082608	0.082608	0.080489
0.0229726	0.079285	0.074037	0.074037	0.109056
0.0229769	0.07374	0.074165	0.074165	0.119842
0.0229778	0.064514	0.077659	0.077659	0.08654
0.0229789	0.068008	0.134614	0.134614	0.081866
0.0230161	0.077537	0.129228	0.129228	0.0983
0.0230367	0.093626	0.109755	0.109755	0.089954
0.0230788	0.078851	0.129994	0.129994	0.082088
0.0230902	0.101459	0.089105	0.089105	0.079237
0.0231043	0.078712	0.07048	0.07048	0.127926
0.023106	0.114912	0.081035	0.081035	0.132291
0.0231271	0.12718	0.11153	0.11153	0.118829
0.0231951	0.102276	0.109623	0.109623	0.108002
0.0232739	0.097091	0.088094	0.088094	0.102405
0.0232779	0.089212	0.094919	0.094919	0.109262
0.0233024	0.091955	0.090545	0.090545	0.07451
0.0233167	0.15471	0.130698	0.130698	0.069427
0.0233364	0.152485	0.150638	0.150638	0.090418
0.0233582	0.08715	0.128325	0.128325	0.096687
0.0233611	0.092316	0.103698	0.103698	0.108356
0.0234112	0.098084	0.108002	0.108002	0.100233
0.023429	0.089587	0.100335	0.100335	0.074667
0.0234513	0.108117	0.221129	0.221129	0.075729
0.0235031	0.117163	0.191116	0.191116	0.147937
0.0235047	0.106213	0.192255	0.192255	0.143309
0.023533	0.102623	0.098483	0.098483	0.091041
0.0235354	0.107197	0.121954	0.121954	0.095276
0.0235401	0.114375	0.104743	0.104743	0.071536
0.023593	0.082747	0.096793	0.096793	0.096775
0.0235976	0.075681	0.092426	0.092426	0.107093
0.0235997	0.150642	0.065648	0.065648	0.092803
0.0236132	0.148793	0.095223	0.095223	0.092861
0.0236184	0.078147	0.087643	0.087643	0.097087
0.0236391	0.071443	0.093151	0.093151	0.142227
0.0236682	0.148886	0.090021	0.090021	0.112925
0.0236884	0.152484	0.064212	0.064212	0.074972
0.023704	0.136685	0.081667	0.081667	0.101272
0.0237116	0.129061	0.073314	0.073314	0.10056
0.023716	0.104255	0.069509	0.069509	0.084528
0.0237231	0.089644	0.072135	0.072135	0.098152
0.023757	0.115462	0.153092	0.153092	0.078424
0.0237758	0.120003	0.152959	0.152959	0.108927
0.0237938	0.107969	0.157975	0.157975	0.10219
0.0238225	0.10198	0.152267	0.152267	0.080566
0.0238655	0.096101	0.097695	0.097695	0.096996
0.0238661	0.103594	0.078148	0.078148	0.084764
0.0238687	0.149171	0.094574	0.094574	0.111681
0.0238857	0.150963	0.099702	0.099702	0.078578
0.0238977	0.073766	0.098659	0.098659	0.088524
0.0239428	0.076241	0.101211	0.101211	0.123433
0.0239687	0.084735	0.076719	0.076719	0.1261
0.0239748	0.119268	0.138392	0.138392	0.074645
0.024024	0.069072	0.10544	0.10544	0.080535
0.0240816	0.084862	0.103865	0.103865	0.102171
0.0240889	0.102495	0.103543	0.103543	0.082295
0.0241604	0.130266	0.10117	0.10117	0.094896
0.0241797	0.16125	0.099183	0.099183	0.094132
0.024181	0.137998	0.082986	0.082986	0.066208
0.0241898	0.077257	0.085259	0.085259	0.065128
0.0242385	0.122078	0.086546	0.086546	0.084297
0.0242643	0.066214	0.102839	0.102839	0.138268
0.0242686	0.066418	0.110307	0.110307	0.088874
0.0242742	0.076011	0.111742	0.111742	0.091704
0.0242841	0.069802	0.133447	0.133447	0.07369
0.0242975	0.079246	0.112536	0.112536	0.08096
0.0242989	0.093271	0.113544	0.113544	0.083781
0.0243009	0.067664	0.083677	0.083677	0.086033
0.0243194	0.068527	0.085077	0.085077	0.091944
0.0243211	0.073947	0.081123	0.081123	0.086003
0.0243269	0.078181	0.118644	0.118644	0.096732
0.0243328	0.0713	0.114153	0.114153	0.127495
0.0243508	0.058319	0.113481	0.113481	0.125721
0.024362	0.059894	0.110879	0.110879	0.114949
0.0244391	0.061868	0.109927	0.109927	0.087802
0.0244966	0.061917	0.104497	0.104497	0.086769
0.0245137	0.065469	0.106672	0.106672	0.072442
0.0245253	0.099246	0.102994	0.102994	0.084474
0.0245375	0.082831	0.133212	0.133212	0.085197
0.024546	0.086628	0.118532	0.118532	0.073212
0.0245477	0.070795	0.086391	0.086391	0.085492
0.0245731	0.070812	0.08037	0.08037	0.174231
0.0246121	0.077665	0.079098	0.079098	0.072607
0.0246227	0.075323	0.167154	0.167154	0.070829
0.0246321	0.067191	0.150861	0.150861	0.081545
0.0247319	0.076779	0.141349	0.141349	0.067984
0.0247545	0.066692	0.150945	0.150945	0.07593
0.024776	0.086805	0.08366	0.08366	0.089234
0.0247802	0.073501	0.096671	0.096671	0.082449
0.0248064	0.062306	0.080683	0.080683	0.069435
0.0248542	0.067011	0.083365	0.083365	0.081718
0.0248634	0.069349	0.104572	0.104572	0.107643
0.0248704	0.067458	0.0873	0.0873	0.077663
0.0248834	0.075728	0.076135	0.076135	0.070028
0.0248861	0.066864	0.083739	0.083739	0.069146
0.0249179	0.075856	0.094038	0.094038	0.09862
0.0249196	0.109161	0.09101	0.09101	0.086496
0.024923	0.075381	0.109931	0.109931
0.0249401	0.064201	0.146613	0.146613
0.0249502	0.073532	0.150911	0.150911
0.0250148	0.100122	0.143972	0.143972
0.0250326	0.086556	0.167761	0.167761
0.0250393	0.08572	0.168701	0.168701
0.0250444	0.066949	0.17192	0.17192
0.0250444	0.088288	0.127507	0.127507
0.0250698	0.072705	0.122989	0.122989
0.0251033	0.077921	0.150393	0.150393
0.0251198	0.090975	0.119609	0.119609
0.0251222	0.086667	0.089068	0.089068
0.0251241	0.068454	0.083209	0.083209
0.0251363	0.081149	0.068018	0.068018
0.025163	0.043812	0.079738	0.079738
0.0251644	0.067971	0.092923	0.092923
0.025181	0.052989	0.13959	0.13959
0.0251854	0.046079	0.060773	0.060773
0.0251885	0.040426	0.078924	0.078924
0.0252584	0.04791	0.076099	0.076099
0.0252637	0.066553	0.110898	0.110898
0.0252776	0.052808	0.078127	0.078127
0.0252816	0.051998	0.145318	0.145318
0.0253372	0.049889	0.069703	0.069703
0.0253407	0.042191	0.083269	0.083269
0.0253559	0.048478	0.088046	0.088046
0.0253697	0.055227	0.072249	0.072249
0.0253888	0.05967	0.07541	0.07541
0.0254022	0.095768	0.095623	0.095623
0.0254394	0.098879	0.067109	0.067109
0.0254496	0.083755	0.069769	0.069769
0.0254564	0.054422	0.085594	0.085594
0.0254686	0.078414	0.078482	0.078482
0.0254852	0.095707	0.077176	0.077176
0.0254933	0.102021	0.152784	0.152784
0.025501	0.087569	0.088848	0.088848
0.0255056	0.094106	0.089965	0.089965
0.0255322	0.090562	0.076381	0.076381
0.0255632	0.084228	0.137801	0.137801
0.0255646	0.049775	0.078501	0.078501
0.0256042	0.094031	0.073655	0.073655
0.0256262	0.093973	0.089744	0.089744
0.0256369	0.102568	0.080901	0.080901
0.0256377	0.083707	0.125981	0.125981
0.0256526	0.07987	0.077203	0.077203
0.0256558	0.070575	0.086405	0.086405
0.0256706	0.071826	0.08092	0.08092
0.0256796	0.103226	0.078918	0.078918
0.0257788	0.087763	0.082612	0.082612
0.0257794	0.089965	0.108595	0.108595
0.025787	0.123587	0.075775	0.075775
0.0257884	0.085063	0.08283	0.08283
0.0257949	0.082862	0.071035	0.071035
0.0257988	0.12087	0.093995	0.093995
0.0258065	0.14155	0.124245	0.124245
0.0258673	0.061636	0.093992	0.093992
0.0258733	0.076017	0.083122	0.083122
0.0258849	0.098105	0.091349	0.091349
0.0259046	0.063414	0.0837	0.0837
0.025905	0.061711	0.127488	0.127488
0.0259097	0.044116	0.07721	0.07721
0.0259695	0.055212	0.127856	0.127856
0.0259727	0.043659	0.087363	0.087363
0.025978	0.05053	0.093432	0.093432
0.0259883	0.064733	0.073117	0.073117
0.0260178	0.072967	0.087888	0.087888
0.02602	0.068077	0.087774	0.087774
0.0260386	0.057826	0.143251	0.143251
0.0260392	0.048548	0.085357	0.085357
0.0260645	0.069037	0.081296	0.081296
0.0260892	0.04042	0.092323	0.092323
0.0260977	0.05178	0.094585	0.094585
0.0261125	0.057931	0.073103	0.073103
0.0261222	0.092349	0.076687	0.076687
0.0261475	0.088619	0.092431	0.071028
0.0261493	0.03574	0.10114	0.070137
0.0261944	0.037353	0.079116	0.08255
0.026204	0.06572	0.095882	0.073125
0.0262071	0.051483	0.124405	0.083297
0.0262269	0.054687	0.065899	0.086228
0.0262278	0.067253	0.096432	0.099547
0.0262432	0.055112	0.102644	0.10088
0.0262645	0.050594	0.094888	0.228173
0.0262789	0.044799	0.07756	0.158707
0.0262871	0.066287	0.076833	0.048256
0.0263138	0.058255	0.109405	0.085375
0.0263321	0.064919	0.105645	0.102867
0.0263649	0.068436	0.169763	0.097483
0.0263722	0.050209	0.080227	0.045199
0.026446	0.029689	0.065287	0.080788
0.0264477	0.061741	0.075269	0.07244
0.0264874	0.053901	0.076678	0.06134
0.0265235	0.061196	0.082823	0.056777
0.0265261	0.061435	0.103747	0.065024
0.0265322	0.063998	0.124056	0.077821
0.0265384	0.063657	0.124401	0.057774
0.0265413	0.050017	0.13385	0.121222
0.026593	0.064777	0.081374	0.101356
0.0265957	0.043997	0.070547	0.102905
0.0266051	0.078318	0.105138	0.078823
0.0266066	0.031352	0.097704	0.031471
0.0266141	0.053691	0.132682	0.073809
0.0266304	0.035541	0.112185	0.098682
0.0266359	0.071845	0.083693	0.08208
0.0266404	0.059617	0.120637	0.089769
0.0266461	0.065029	0.091399	0.105113
0.0266467	0.060602	0.121087	0.111003
0.0266509	0.052923	0.089448	0.072828
0.0266563	0.058707	0.130976	0.070239
0.0266818	0.049405	0.097986	0.082788
0.0266901	0.062941	0.082188	0.078605
0.026693	0.067032	0.086543	0.090186
0.0266985	0.072106	0.102805	0.083841
0.026702	0.051934	0.102973	0.084674
0.0267055	0.060934	0.151014	0.096317
0.026732	0.059545	0.10341	0.094057
0.0267337	0.060079	0.125458	0.073501
0.0267338	0.036169	0.1431	0.075668
0.0267393	0.064772	0.103228	0.068244
0.0267393	0.046734	0.079902	0.057686
0.0267465	0.043986	0.081134	0.085305
0.0267499	0.058057	0.094876	0.070914
0.0267513	0.05449	0.075018	0.069795
0.0267517	0.044268	0.06934	0.063806
0.0267628	0.077469	0.123686	0.08847
0.0267668	0.042463	0.092467	0.048314
0.0267715	0.096041	0.150569	0.063912
0.0267965	0.047387	0.094757	0.051197
0.0268075	0.064189	0.067	0.063411
0.0268132	0.066024	0.064554	0.064988
0.026821	0.067904	0.144515	0.052865
0.0268278	0.053081	0.074528	0.105147
0.0268312	0.070883	0.063202	0.066642
0.0268415	0.064998	0.061479	0.048846
0.0268521	0.061443	0.080706	0.066958
0.0268534	0.078133	0.087698	0.088168
0.0268641	0.056786	0.089908	0.130173
0.0268666	0.049228	0.098559	0.092985
0.0268723	0.078276	0.077608	0.150762
0.0268801	0.064077	0.076225	0.069156
0.0269287	0.057214	0.080271	0.085591
0.0269295	0.037923	0.067503	0.056956
0.0269389	0.060142	0.086643	0.05893
0.0269536	0.079978	0.066069	0.090653
0.0269677	0.053924	0.103378	0.061167
0.0269681	0.056173	0.08757	0.061148
0.0269817	0.087289	0.082705	0.064428
0.0269827	0.07911	0.119732	0.06765
0.0269905	0.049824	0.083735	0.072467
0.0269971	0.088607	0.105714	0.079471
0.0270033	0.048448	0.07114	0.077036
0.0270045	0.067588	0.100291	0.089865
0.0270057	0.101921	0.130458	0.068656
0.0270182	0.044162	0.081634	0.090504
0.0270354	0.104299	0.078209	0.059958
0.0270408	0.057293	0.08394	0.068739
0.0270476	0.082212	0.086335	0.070653
0.0270622	0.049172	0.107433	0.067111
0.0270631	0.051592	0.076498	0.062557
0.0270716	0.072006	0.106748	0.058116
0.0270989	0.063778	0.084585	0.05521
0.027104	0.070106	0.087008	0.200115
0.0271071	0.082613	0.080755	0.041546
0.0271251	0.057575	0.099094	0.054457
0.0271311	0.03853	0.058739	0.09629
0.0271343	0.069417	0.086845	0.087527
0.0271403	0.05644	0.120992	0.064563
0.0271572	0.056385	0.166336	0.056584
0.0271778	0.06291	0.096016	0.066509
0.027186	0.048381	0.101579	0.063817
0.0272091	0.045962	0.058858	0.080325
0.0272636	0.061146	0.074871	0.058286
0.0272713	0.045011	0.087825	0.060832
0.0272751	0.079701	0.070138	0.077376
0.027276	0.057362	0.17211	0.076261
0.0272821	0.061596	0.129164	0.053373
0.0273004	0.047811	0.081645	0.050856
0.0273116	0.092617	0.082167	0.063675
0.0273176	0.053096	0.117465	0.049881
0.0273213	0.054195	0.070621	0.162109
0.0273237	0.080326	0.084163	0.067358
0.0273259	0.060454	0.090058	0.097533
0.0273302	0.059799	0.110635	0.088533
0.0273311	0.077734	0.118128	0.037286
0.0273391	0.059351	0.078634	0.058763
0.0273405	0.045101	0.120398	0.067415
0.0273474	0.067162	0.148787	0.168393
0.027353	0.05493	0.077885	0.129636
0.0273531	0.065052	0.109236	0.17682
0.0273549	0.048795	0.110336	0.147193
0.0273696	0.037552	0.087261	0.146753
0.0273952	0.053785	0.083276	0.149401
0.0273963	0.044777	0.078565	0.10014
0.0274258	0.03389	0.074081	0.083109
0.0274374	0.06616	0.080223	0.130054
0.0274416	0.075938	0.076139	0.122619
0.0274564	0.078666	0.117586	0.11303
0.0274596	0.087172	0.122637	0.159258
0.0274853	0.090032	0.100696	0.121803
0.0274949	0.058926	0.105317	0.063089
0.0275085	0.049687	0.096448	0.069295
0.0275225	0.039369	0.089153	0.094968
0.0275248	0.070169	0.086995	0.060253
0.0275255	0.058488	0.091123	0.084816
0.0275444	0.083319	0.104323	0.09103
0.0275533	0.074359	0.097813	0.078016
0.0275548	0.051287	0.07714	0.088274
0.0275558	0.035181	0.081451	0.087141
0.0275598	0.07047	0.163236	0.095911
0.0275598	0.037984	0.133683	0.058648
0.0275656	0.049716	0.086152	0.082942
0.0275732	0.088941	0.09567	0.09812
0.027576	0.049796	0.122663	0.077618
0.0275881	0.051507	0.117063	0.077693
0.0275897	0.067486	0.11432	0.080335
0.0275988	0.05123	0.117866	0.069762
0.0276209	0.071742	0.082832	0.070764
0.0276446	0.067633	0.097743	0.069596
0.0276464	0.058827	0.084136	0.098098
0.0276548	0.077095	0.091481	0.074785
0.0276936	0.062872	0.08764	0.078644
0.0276965	0.058464	0.078615	0.084115
0.0276968	0.049592	0.084428	0.057512
0.0276976	0.065952	0.090851	0.065941
0.0277084	0.055343	0.076479	0.079387
0.0277172	0.045795	0.072824	0.075619
0.0277269	0.053263	0.081064	0.080943
0.0277393	0.055136	0.084987	0.092812
0.0277426	0.070068	0.076896	0.102226
0.027771	0.045554	0.066318	0.097498
0.0277916	0.068222	0.127045	0.071809
0.027794	0.049696	0.126814	0.099219
0.027799	0.036452	0.099415	0.087564
0.0278129	0.054537	0.099541	0.118524
0.0278168	0.0567	0.119279	0.085885
0.0278243	0.074817	0.121719	0.063668
0.0278383	0.066322	0.09467	0.079288
0.0278604	0.090571	0.088088	0.05956
0.027883	0.05307	0.108661	0.075148
0.0278955	0.061111	0.117652	0.08512
0.0279154	0.021764	0.101692	0.090872
0.0279194	0.09294	0.096287	0.103856
0.0279249	0.050459	0.121773	0.097977
0.0279264	0.057803	0.124938	0.104122
0.027929	0.015293	0.086673	0.089691
0.0279545	0.045482	0.08176	0.109796
0.0279549	0.060743	0.11337	0.128043
0.0279558	0.045518	0.121259	0.116268
0.0279624	0.078337	0.097388	0.119189
0.02797	0.060649	0.08887	0.127646
0.0279791	0.056381	0.107812	0.050441
0.0279841	0.051223	0.111088	0.065784
0.0279969	0.06009	0.106957	0.072116
0.0280138	0.060935	0.102639	0.060499
0.0280173	0.054218	0.103934	0.06272
0.0280284	0.081697	0.104277	0.068923
0.0280592	0.082547	0.090222	0.056266
0.0280643	0.055638	0.08632	0.045941
0.0280749	0.031149	0.084166	0.049217
0.0280789	0.062887	0.089318	0.060215
0.028089	0.061133	0.077201	0.090156
0.0280911	0.061098	0.068917	0.045938
0.0281247	0.062971	0.090972	0.066476
0.0281261	0.072608	0.100298	0.052292
0.0281313	0.073266	0.10882	0.049875
0.0281363	0.056197	0.110237	0.064556
0.028161	0.079628	0.095041	0.071326
0.0281673	0.076391	0.100858	0.071824
0.0281677	0.044603	0.096656	0.121452
0.0281762	0.03563	0.096255	0.129377
0.028182	0.050508	0.076991	0.161792
0.0281912	0.052852	0.0866	0.060699
0.028194	0.058203	0.09752	0.086664
0.0281994	0.061936	0.094873	0.084196
0.0282043	0.04025	0.106852	0.092013
0.0282062	0.064972	0.108576	0.130614
0.0282158	0.054686	0.096346	0.088174
0.0282187	0.044495	0.083978	0.075702
0.0282243	0.052487	0.079775	0.068455
0.0282413	0.063303	0.087415	0.124762
0.0282486	0.081027	0.093238	0.068104
0.0282487	0.05272	0.088573	0.113653
0.0282535	0.064318	0.10027	0.099562
0.0282647	0.070486	0.10732	0.063289
0.0282725	0.068001	0.083662	0.054569
0.0282854	0.05387	0.073584	0.066734
0.028289	0.038999	0.094452	0.04408
0.0282933	0.102214	0.102269	0.046651
0.0283073	0.052025	0.102649	0.052684
0.0283126	0.052361	0.095813	0.064367
0.0283132	0.056401	0.090685	0.064157
0.0283153	0.07257	0.097263	0.086641
0.0283225	0.053847	0.09142	0.077734
0.0283406	0.043528	0.08344	0.058195
0.0283521	0.064366	0.066737	0.052448
0.0283588	0.065966	0.075756	0.075392
0.0284082	0.061137	0.073913	0.051164
0.0284245	0.075132	0.065667	0.056432
0.0284521	0.064335	0.098626	0.070424
0.0284635	0.060361	0.100569	0.059737
0.0284638	0.057919	0.104233	0.056276
0.0284763	0.064178	0.09677	0.067625
0.0284766	0.071112	0.088467	0.083598
0.0284771	0.058935	0.090429	0.056851
0.0284956	0.064354	0.09709	0.063822
0.0284975	0.050845	0.085004	0.052881
0.0285148	0.068201	0.084729	0.127887
0.0285162	0.061302	0.085861	0.066908
0.0285435	0.077587	0.077496	0.081012
0.0285455	0.059892	0.072566	0.052563
0.0285486	0.040512	0.088048	0.084058
0.0285544	0.060384	0.096358	0.083911
0.0285589	0.078522	0.091794	0.086603
0.0285628	0.03507	0.090461	0.072132
0.0285705	0.048172	0.110186	0.089441
0.02859	0.126982	0.112822	0.087112
0.0285938	0.053351	0.075783	0.081594
0.0285941	0.052695	0.064524	0.102198
0.0286114	0.095724	0.103756	0.089247
0.0286281	0.025893	0.108515	0.110949
0.0286334	0.070959	0.082822	0.093729
0.0286339	0.097348	0.080293	0.064659
0.0286455	0.035294	0.089723	0.089754
0.0286511	0.043277	0.091921	0.146785
0.0286525	0.04437	0.116162	0.099146
0.0286557	0.065787	0.114141	0.073158
0.0286656	0.063791	0.08575	0.056235
0.028679	0.056223	0.092892	0.048827
0.0286847	0.041917	0.121705	0.062043
0.028685	0.047935	0.115081	0.100887
0.0286851	0.083029	0.076352	0.083822
0.0287006	0.069571	0.095428	0.093953
0.0287052	0.03746	0.136647	0.081576
0.0287057	0.083912	0.135906	0.099118
0.0287086	0.081803	0.073308	0.083854
0.0287125	0.079661	0.076601	0.063795
0.0287277	0.063927	0.102003	0.052733
0.0287405	0.059148	0.100113	0.055416
0.0287585	0.051375	0.10248	0.071543
0.0287601	0.05694	0.109771	0.074245
0.0287612	0.047504	0.073263	0.066478
0.0287809	0.10397	0.070842	0.069304
0.0288007	0.047158	0.079669	0.065599
0.0288056	0.054271	0.08757	0.057696
0.0288058	0.047595	0.073489	0.068365
0.0288106	0.048993	0.069956	0.097523
0.0288124	0.05025	0.087903	0.062644
0.0288205	0.074726	0.092589	0.067694
0.0288246	0.090924	0.121512	0.085269
0.0289124	0.066716	0.119984	0.098668
0.0289146	0.049801	0.129501	0.062271
0.028915	0.042965	0.092748	0.067241
0.0289238	0.051945	0.090646	0.102462
0.0289345	0.054896	0.103845	0.077029
0.0289397	0.04737	0.104885	0.141354
0.028959	0.07738	0.104771	0.082043
0.0289721	0.066338	0.092331	0.095046
0.0289776	0.051618	0.076514	0.089679
0.0289834	0.074177	0.074037	0.115148
0.0289847	0.189464	0.075062	0.108339
0.0290409	0.060304	0.080491	0.10433
0.0290517	0.067281	0.118324	0.11734
0.0290896	0.080424	0.10435	0.121344
0.02909	0.073338	0.073513	0.111953
0.0291386	0.067995	0.074083	0.115155
0.0291494	0.085346	0.105277	0.073239
0.0291495	0.094461	0.096178	0.078678
0.0291637	0.091547	0.124158	0.12598
0.0291747	0.074115	0.126857	0.089868
0.0291866	0.058347	0.106121	0.156421
0.0291982	0.05219	0.09804	0.067512
0.0292027	0.069105	0.101282	0.120892
0.0292068	0.04382	0.084646	0.083176
0.0292102	0.075815	0.088284	0.095171
0.0292113	0.06859	0.075205	0.07201
0.0292196	0.038477	0.08599	0.074036
0.0292232	0.048607	0.092018	0.079861
0.0292397	0.077403	0.099422	0.106273
0.0292562	0.062348	0.10309	0.055842
0.0292867	0.080761	0.090315	0.063564
0.0292869	0.055403	0.086562	0.079681
0.0292879	0.087447	0.126051	0.107547
0.029294	0.035198	0.137769	0.11259
0.0292964	0.034004	0.102492	0.067528
0.0292982	0.059908	0.083369	0.08532
0.0293102	0.05571	0.084897	0.117916
0.0293102	0.052044	0.102742	0.092362
0.0293206	0.065136	0.099557	0.095234
0.0293241	0.05653	0.087413	0.089397
0.0293317	0.050207	0.093404	0.092492
0.0293362	0.074954	0.102217	0.142208
0.0293446	0.069529	0.082461	0.092113
0.0293541	0.079146	0.094858	0.093085
0.0293562	0.046945	0.06934	0.09721
0.0293569	0.055308	0.074722	0.094657
0.0293756	0.050256	0.07909	0.103471
0.0293772	0.051298	0.067507	0.052287
0.0293949	0.067983	0.109698	0.057914
0.0294193	0.045276	0.110489	0.052267
0.0294358	0.055075	0.092177	0.072217
0.0294411	0.056276	0.083019	0.074049
0.0294538	0.074079	0.095829	0.063862
0.0294566	0.056236	0.106549	0.125969
0.0294647	0.055185	0.134356	0.103421
0.0294716	0.065713	0.132366	0.101223
0.0295067	0.059492	0.088912	0.089509
0.0295121	0.089083	0.093285	0.114837
0.0295233	0.048581	0.147058	0.104303
0.0295254	0.046443	0.143426	0.06369
0.0295286	0.060232	0.146657	0.070335
0.0295309	0.036195	0.155111	0.061734
0.0295389	0.041133	0.155793	0.067476
0.0295409	0.039751	0.150748	0.098041
0.0295449	0.05496	0.137902	0.088326
0.0295563	0.049436	0.149486	0.069888
0.02956	0.059601	0.095364	0.074569
0.0295646	0.044343	0.085826	0.085745
0.0295696	0.073007	0.071793	0.077383
0.0295737	0.061249	0.075605	0.081693
0.029588	0.043595	0.07608	0.070771
0.0295905	0.070479	0.072904	0.095594
0.0295953	0.046303	0.096808	0.067037
0.0295987	0.054907	0.10086	0.133183
0.0296016	0.062724	0.101971	0.057991
0.0296053	0.154865	0.096454	0.046513
0.0296193	0.054949	0.130994	0.084981
0.0296345	0.046358	0.142675	0.04753
0.0296388	0.068686	0.098864	0.061751
0.0296426	0.068212	0.108257	0.042203
0.0296438	0.056569	0.091949	0.058675
0.0296579	0.047351	0.084217	0.079171
0.029658	0.073178	0.063601	0.064177
0.029672	0.08519	0.069075	0.08227
0.0296738	0.062368	0.074135	0.06525
0.0296807	0.067211	0.078388	0.063782
0.0296848	0.047856	0.095953	0.064045
0.0297301	0.083084	0.089083	0.074899
0.029732	0.082262	0.108603	0.048014
0.0297521	0.075357	0.100848	0.063609
0.0297545	0.175367	0.075984	0.052848
0.0297548	0.059939	0.08056	0.050151
0.0297779	0.094669	0.109276	0.138269
0.029779	0.031848	0.102996	0.098462
0.0297824	0.055377	0.09987	0.079381
0.0297886	0.064526	0.110156	0.047445
0.0298085	0.061866	0.121238	0.064539
0.029813	0.064852	0.114392	0.083295
0.0298191	0.0373	0.130535	0.058712
0.0298208	0.056043	0.13757	0.066611
0.0298219	0.071151	0.13076	0.054841
0.0298223	0.071726	0.128786	0.069268
0.0298285	0.055151	0.112246	0.121015
0.0298387	0.076981	0.114251	0.116346
0.0298433	0.061424	0.080269	0.101783
0.0298436	0.077795	0.104596	0.100884
0.029909	0.058125	0.145581	0.091451
0.0299107	0.08659	0.139812	0.074394
0.0299363	0.045033	0.089233	0.081374
0.0299567	0.060984	0.080489	0.113925
0.0299584	0.041545	0.109056	0.068468
0.029978	0.05741	0.119842	0.08445
0.029983	0.06652	0.08654	0.0983
0.0299836	0.046108	0.081866	0.08214
0.0299845	0.065712	0.0983	0.096137
0.0299873	0.026233	0.089954	0.117993
0.0299948	0.06989	0.082088	0.091581
0.0300065	0.081319	0.079237	0.056969
0.0300277	0.09534	0.127926	0.05851
0.0300327	0.052692	0.132291	0.05234
0.0300543	0.075978	0.118829	0.056504
0.0300566	0.049772	0.108002	0.064936
0.0300584	0.053354	0.102405	0.048507
0.0300648	0.052027	0.109262	0.102534
0.0300813	0.034682	0.07451	0.074432
0.0300944	0.04996	0.069427	0.074471
0.0301002	0.109823	0.090418	0.070085
0.0301028	0.034035	0.096687	0.081843
0.0301037	0.049228	0.108356	0.083519
0.0301117	0.068851	0.100233	0.069403
0.0301298	0.043058	0.074667	0.067446
0.0301526	0.053193	0.075729	0.050787
0.0301701	0.085302	0.147937	0.070927
0.0301766	0.068271	0.143309	0.061487
0.030181	0.06868	0.091041	0.046071
0.0301901	0.056151	0.095276	0.061171
0.0301906	0.066932	0.071536	0.070598
0.0301983	0.056207	0.096775	0.072239
0.0302004	0.106	0.107093	0.071136
0.0302324	0.034579	0.092803	0.079505
0.0302352	0.070492	0.092861	0.049544
0.0302367	0.039817	0.097087	0.045187
0.0302374	0.060369	0.142227	0.067203
0.0302399	0.037417	0.112925	0.061349
0.0302457	0.042913	0.074972	0.057437
0.0302518	0.03481	0.101272	0.089487
0.0302606	0.066014	0.10056	0.055152
0.0302662	0.110528	0.084528	0.088881
0.030283	0.059786	0.098152	0.06197
0.0302857	0.089647	0.078424	0.085373
0.0303015	0.063314	0.108927	0.097613
0.0303124	0.069244	0.10219	0.064745
0.0303128	0.064171	0.080566	0.108241
0.0303161	0.059583	0.096996	0.045932
0.0303187	0.060228	0.084764	0.082302
0.0303248	0.071171	0.111681	0.072562
0.0303328	0.08797	0.078578	0.081605
0.0303336	0.08509	0.088524	0.077592
0.0303419	0.072183	0.123433	0.067002
0.0303496	0.077738	0.1261	0.071926
0.0303519	0.058598	0.074645	0.076834
0.0303521	0.058183	0.080535	0.047691
0.0303526	0.063813	0.102171	0.047484
0.030359	0.040477	0.082295	0.073951
0.0303685	0.05599	0.094896	0.104498
0.0303736	0.078989	0.094132	0.060861
0.0303864	0.062162	0.066208	0.08632
0.0303875	0.053643	0.065128	0.057554
0.0303879	0.05175	0.084297	0.039739
0.0304032	0.049432	0.138268	0.056369
0.0304138	0.06431	0.088874	0.056018
0.0304609	0.057717	0.091704	0.052455
0.0304619	0.048615	0.07369	0.098649
0.0304732	0.052362	0.08096	0.086033
0.0304756	0.068345	0.083781	0.04534
0.0304793	0.066769	0.086033	0.09484
0.0304828	0.064957	0.091944	0.085367
0.030493	0.06422	0.086003	0.078958
0.0304943	0.089556	0.096732	0.064322
0.030495	0.11505	0.127495	0.064851
0.0304967	0.055642	0.125721	0.116142
0.0305007	0.050443	0.114949	0.069056
0.0305017	0.046149	0.087802	0.073308
0.0305042	0.100224	0.086769	0.108818
0.0305066	0.061093	0.072442	0.080522
0.0305144	0.047114	0.084474	0.08152
0.0305263	0.059229	0.085197	0.099548
0.0305344	0.051839	0.073212	0.040907
0.03054	0.0654	0.085492	0.084286
0.030543	0.039327	0.174231	0.068642
0.0305561	0.046818	0.072607	0.04213
0.0305591	0.044496	0.070829	0.044906
0.0305597	0.067239	0.081545	0.048435
0.0305637	0.056268	0.067984	0.074591
0.0305647	0.093818	0.07593	0.077345
0.0305753	0.053863	0.089234	0.07255
0.0305771	0.063803	0.082449	0.060821
0.0305935	0.08498	0.069435	0.072979
0.0305997	0.067212	0.081718	0.078438
0.0306245	0.047161	0.107643	0.085085
0.0306723	0.06557	0.077663	0.119913
0.030682	0.049457	0.070028	0.105476
0.0306836	0.043513	0.069146	0.109795
0.0306874	0.055605	0.09862	0.093154
0.0306952	0.061588	0.086496	0.095041
0.030719	0.0695	0.071028	0.078428
0.0307241	0.063711	0.070137	0.063469
0.0307243	0.049536	0.08255	0.081201
0.0307243	0.068332	0.073125	0.070274
0.0307257	0.068601	0.083297	0.074752
0.0307427	0.046728	0.086228	0.056821
0.0307677	0.052338	0.099547	0.083607
0.0308218	0.058958	0.10088	0.054891
0.0308233	0.066608	0.228173	0.082401
0.0308262	0.054678	0.158707	0.074587
0.0308298	0.078948	0.048256	0.097929
0.0308384	0.046762	0.085375	0.090505
0.0308591	0.049856	0.102867	0.093355
0.0308674	0.056709	0.097483	0.075476
0.0308702	0.065794	0.045199	0.054661
0.0308762	0.07644	0.080788	0.104025
0.0308781	0.052092	0.07244	0.086028
0.0308958	0.06785	0.06134	0.066231
0.0308964	0.071973	0.056777	0.069113
0.0309024	0.059985	0.065024	0.052689
0.0309051	0.071101	0.077821	0.049089
0.0309139	0.056328	0.057774	0.151605
0.030928	0.068619	0.121222	0.059666
0.0309291	0.048493	0.101356	0.077046
0.0309308	0.050354	0.102905	0.06813
0.0309564	0.058743	0.078823	0.067977
0.030957	0.040362	0.031471	0.078768
0.0309749	0.040881	0.073809	0.140759
0.0310036	0.068673	0.098682	0.100241
0.0310093	0.093177	0.08208	0.105132
0.0310129	0.057276	0.089769	0.09158
0.0310218	0.044277	0.105113	0.067273
0.0310347	0.060055	0.111003	0.046217
0.0310435	0.050482	0.072828	0.090116
0.0310567	0.065734	0.070239	0.189522
0.0310589	0.037816	0.082788	0.066426
0.031065	0.048932	0.078605	0.116228
0.0311038	0.066539	0.090186	0.075825
0.03111	0.029188	0.083841	0.158018
0.0311287	0.05207	0.084674	0.140045
0.031172	0.073412	0.096317	0.11022
0.0311723	0.07236	0.094057	0.060293
0.0311753	0.044622	0.073501	0.061977
0.0311767	0.056641	0.075668	0.124071
0.0311821	0.080881	0.068244	0.078316
0.0312182	0.062671	0.057686	0.144043
0.0312225	0.042716	0.085305	0.079755
0.0312285	0.072654	0.070914	0.063107
0.0312308	0.064003	0.069795	0.105067
0.0312414	0.066666	0.063806	0.061885
0.0312538	0.088969	0.08847	0.07837
0.0312647	0.097352	0.048314	0.057881
0.03127	0.061038	0.063912	0.078725
0.0312803	0.073171	0.051197	0.080737
0.0312899	0.069077	0.063411	0.054935
0.0312968	0.030782	0.064988	0.107987
0.0313087	0.0779	0.052865	0.080367
0.0313264	0.058319	0.105147	0.062905
0.0313267	0.090503	0.066642	0.055151
0.0313331	0.08736	0.048846	0.069638
0.031347	0.081155	0.066958	0.060606
0.0313562	0.056807	0.088168	0.076566
0.0313851	0.064516	0.130173	0.092568
0.0313882	0.061175	0.092985	0.06971
0.0314014	0.037178	0.150762	0.102584
0.0314097	0.068558	0.069156	0.12856
0.0314233	0.061335	0.085591	0.066161
0.0314292	0.048154	0.056956	0.144037
0.0314311	0.06046	0.05893	0.085
0.0314375	0.067525	0.090653	0.087407
0.03144	0.060291	0.061167	0.065804
0.0314417	0.080586	0.061148	0.069943
0.0314421	0.057178	0.064428	0.083436
0.0314428	0.047581	0.06765	0.072741
0.0314485	0.049502	0.072467	0.082108
0.0314597	0.050986	0.079471	0.061876
0.0314995	0.044508	0.077036	0.078003
0.0315042	0.075427	0.089865	0.051421
0.0315072	0.041359	0.068656	0.121025
0.0315137	0.038366	0.090504
0.0315371	0.046158	0.059958
0.0315465	0.059543	0.068739
0.031551	0.076355	0.070653
0.0315597	0.078997	0.067111
0.0315824	0.05757	0.062557
0.0315979	0.051597	0.058116
0.0315981	0.057737	0.05521
0.0315983	0.066603	0.200115
0.0315995	0.065331	0.041546
0.0316209	0.058888	0.054457
0.0316246	0.050812	0.09629
0.0316261	0.017982	0.087527
0.0316265	0.071933	0.064563
0.0316377	0.077764	0.056584
0.0316424	0.057485	0.066509
0.0316457	0.046935	0.063817
0.0316578	0.06271	0.080325
0.0316579	0.059389	0.058286
0.0316592	0.059874	0.060832
0.0316615	0.061119	0.077376
0.0316718	0.047992	0.076261
0.0316944	0.064632	0.053373
0.0317022	0.052985	0.050856
0.0317398	0.047319	0.063675
0.0317425	0.060907	0.049881
0.0317544	0.067675	0.162109
0.0317572	0.058504	0.067358
0.0317788	0.076189	0.097533
0.0317882	0.042338	0.088533
0.0317917	0.052299	0.037286
0.0317917	0.041901	0.058763
0.0318035	0.061584	0.067415
0.0318091	0.04785	0.168393
0.0318121	0.047661	0.129636
0.0318174	0.072643	0.17682
0.0318195	0.042726	0.147193
0.0318212	0.060806	0.146753
0.0318335	0.048659	0.149401
0.031838	0.050138	0.10014
0.031871	0.056147	0.083109
0.0318721	0.05404	0.130054
0.0318731	0.05782	0.122619
0.0318738	0.043932	0.11303
0.0318861	0.089329	0.159258
0.0318923	0.064878	0.121803
0.0318944	0.045668	0.063089
0.0319151	0.057662	0.069295
0.0319198	0.076944	0.094968
0.0319246	0.047822	0.060253
0.0319368	0.087895	0.084816
0.0319376	0.053692	0.09103
0.0319502	0.068687	0.078016
0.0319644	0.093802	0.088274
0.0319656	0.062909	0.087141
0.0319679	0.089087	0.095911
0.0319724	0.048691	0.058648
0.0319945	0.054041	0.082942
0.0319973	0.043694	0.09812
0.0320001	0.066056	0.077618
0.0320091	0.041276	0.077693
0.0320175	0.033591	0.080335
0.0320194	0.067606	0.069762
0.0320463	0.040031	0.070764
0.0320478	0.077492	0.069596
0.0320577	0.050477	0.098098
0.0320613	0.064167	0.074785
0.032068	0.050262	0.078644
0.0320719	0.038665	0.084115
0.0320738	0.039741	0.057512
0.0320862	0.041052	0.065941
0.03209	0.078068	0.079387
0.0320932	0.069587	0.075619
0.0321003	0.050342	0.080943
0.0321165	0.070309	0.092812
0.0321676	0.09395	0.102226
0.0321741	0.050779	0.097498
0.0321823	0.06125	0.071809
0.032184	0.058559	0.099219
0.0321901	0.070705	0.087564
0.0321978	0.063747	0.118524
0.0322177	0.052644	0.085885
0.0322195	0.053097	0.063668
0.0322198	0.053949	0.079288
0.0322367	0.056939	0.05956
0.0322607	0.057963	0.075148
0.0322612	0.077685	0.08512
0.0322664	0.048243	0.090872
0.0322718	0.06186	0.103856
0.0322728	0.057677	0.097977
0.0322845	0.062826	0.104122
0.0322916	0.086445	0.089691
0.0322974	0.059615	0.109796
0.0322985	0.042542	0.128043
0.0323004	0.114519	0.116268
0.0323038	0.059752	0.119189
0.0323301	0.053321	0.127646
0.0323343	0.071827	0.050441
0.032336	0.088343	0.065784
0.032339	0.056453	0.072116
0.0323519	0.031341	0.060499
0.0323578	0.059681	0.06272
0.0323648	0.047898	0.068923
0.0323713	0.055176	0.056266
0.0323738	0.047987	0.045941
0.0323821	0.058253	0.049217
0.0323826	0.065368	0.060215
0.0323939	0.050933	0.090156
0.0324049	0.059992	0.045938
0.0324106	0.049518	0.066476
0.0324261	0.036096	0.052292
0.0324316	0.071212	0.049875
0.032442	0.064137	0.064556
0.0324568	0.055626	0.071326
0.0324605	0.070157	0.071824
0.0324665	0.047181	0.121452
0.0324697	0.07729	0.129377
0.0324771	0.05586	0.161792
0.0324838	0.047867	0.060699
0.0324858	0.052951	0.086664
0.0324889	0.050796	0.084196
0.0324909	0.033459	0.092013
0.0325064	0.074815	0.130614
0.0325371	0.064675	0.088174
0.0325636	0.052497	0.075702
0.0325728	0.064141	0.068455
0.0325741	0.040389	0.124762
0.0325861	0.042691	0.068104
0.032603	0.036461	0.113653
0.032609	0.054722	0.099562
0.0326096	0.062518	0.063289
0.0326178	0.054908	0.054569
0.0326259	0.029782	0.066734
0.0326357	0.059469	0.04408
0.0326365	0.064745	0.046651
0.0326523	0.052133	0.052684
0.0326543	0.057573	0.064367
0.0326568	0.059067	0.064157
0.0326586	0.051357	0.086641
0.0326766	0.050634	0.077734
0.032681	0.067342	0.058195
0.0326849	0.091812	0.052448
0.0327132	0.045891	0.075392
0.0327221	0.060908	0.051164
0.0327252	0.050627	0.056432
0.0327361	0.081426	0.070424
0.0327364	0.067112	0.059737
0.0327442	0.073669	0.056276
0.0327525	0.07134	0.067625
0.0327649	0.046014	0.083598
0.0327773	0.03826	0.056851
0.0327869	0.079015	0.063822
0.032792	0.067377	0.052881
0.0328037	0.067188	0.127887
0.0328056	0.074234	0.066908
0.032809	0.061811	0.081012
0.0328174	0.056992	0.052563
0.0328174	0.063307	0.084058
0.0328201	0.065812	0.083911
0.0328202	0.041983	0.086603
0.0328265	0.064212	0.072132
0.0328271	0.077966	0.089441
0.0328386	0.050582	0.087112
0.0328388	0.060042	0.081594
0.0329115	0.049612	0.102198
0.0329266	0.056335	0.089247
0.0329275	0.060178	0.110949
0.0329306	0.051318	0.093729
0.0329311	0.040492	0.064659
0.0329476	0.043056	0.089754
0.032953	0.041815	0.146785
0.0329553	0.044641	0.099146
0.0329587	0.049477	0.073158
0.0329652	0.112108	0.056235
0.0329667	0.068897	0.048827
0.032969	0.082007	0.062043
0.0329717	0.060447	0.100887
0.0329737	0.049678	0.083822
0.0330117	0.09075	0.093953
0.0330136	0.089339	0.081576
0.0330218	0.041865	0.099118
0.0330334	0.064473	0.083854
0.0330414	0.065821	0.063795
0.0330485	0.02791	0.052733
0.0330666	0.069666	0.055416
0.0330669	0.066092	0.071543
0.033067	0.063303	0.074245
0.0330712	0.074573	0.066478
0.033079	0.05328	0.069304
0.0330955	0.067161	0.065599
0.0331007	0.069423	0.057696
0.0331064	0.058912	0.068365
0.0331098	0.04333	0.097523
0.033114	0.106805	0.062644
0.0331159	0.033009	0.067694
0.0331322	0.080696	0.085269
0.033138	0.05849	0.098668
0.0331391	0.053333	0.062271
0.0331413	0.053366	0.067241
0.0331454	0.058982	0.102462
0.0331479	0.071041	0.077029
0.0331513	0.059725	0.141354
0.0331517	0.080127	0.082043
0.0331581	0.030639	0.095046
0.0331717	0.081463	0.089679
0.0331795	0.073575	0.115148
0.0331987	0.070628	0.108339
0.0331993	0.067771	0.10433
0.0332107	0.06935	0.11734
0.0332261	0.047172	0.121344
0.0332263	0.054863	0.111953
0.0332314	0.061785	0.115155
0.0332369	0.073889	0.073239
0.0332393	0.067017	0.078678
0.0332426	0.047838	0.12598
0.0332488	0.049158	0.089868
0.0332492	0.045873	0.156421
0.0332645	0.070001	0.067512
0.0332659	0.050766	0.120892
0.0332819	0.046965	0.083176
0.0332945	0.062237	0.095171
0.0333024	0.058228	0.07201
0.0333042	0.067424	0.074036
0.0333047	0.068824	0.079861
0.0333053	0.065113	0.106273
0.0333057	0.055087	0.055842
0.0333067	0.058164	0.063564
0.0333188	0.073879	0.079681
0.0333433	0.057479	0.107547
0.0333446	0.048132	0.11259
0.0333507	0.051011	0.067528
0.0333595	0.061073	0.08532
0.0333658	0.066794	0.117916
0.0333702	0.049474	0.092362
0.0333902	0.053676	0.095234
0.0333953	0.059115	0.089397
0.0334118	0.089081	0.092492
0.0334172	0.042039	0.142208
0.0334235	0.056931	0.092113
0.0334326	0.069363	0.093085
0.033442	0.08034	0.09721
0.0334451	0.050056	0.094657
0.0334503	0.069007	0.103471
0.0334519	0.061678	0.052287
0.0334526	0.073491	0.057914
0.0334718	0.050726	0.052267
0.0334756	0.07196	0.072217
0.0335016	0.067944	0.074049
0.0335024	0.058527	0.063862
0.0335084	0.052612	0.125969
0.0335224	0.062689	0.103421
0.0335294	0.073289	0.101223
0.0335345	0.067605	0.089509
0.0335519	0.065774	0.114837
0.0335612	0.062167	0.104303
0.0335655	0.060077	0.06369
0.0335664	0.058827	0.070335
0.0335726	0.058213	0.061734
0.0335803	0.05901	0.067476
0.0336041	0.052737	0.098041
0.0336089	0.033476	0.088326
0.0336609	0.067745	0.069888
0.0336693	0.057922	0.074569
0.0336817	0.052522	0.085745
0.0336974	0.066327	0.077383
0.0337028	0.056524	0.081693
0.0337041	0.075349	0.070771
0.0337095	0.058862	0.095594
0.0337105	0.056712	0.067037
0.0337171	0.066567	0.133183
0.0337371	0.078173	0.057991
0.0337439	0.054541	0.046513
0.0337453	0.054608	0.084981
0.0337622	0.052955	0.04753
0.0337719	0.056173	0.061751
0.0337903	0.063381	0.042203
0.0338219	0.043531	0.058675
0.0338252	0.082719	0.079171
0.0338351	0.066387	0.064177
0.0338374	0.058397	0.08227
0.0338418	0.037023	0.06525
0.0338436	0.058432	0.063782
0.0338536	0.075417	0.064045
0.0338554	0.068474	0.074899
0.0338565	0.05404	0.048014
0.0338693	0.050966	0.063609
0.0338733	0.071816	0.052848
0.0338737	0.057461	0.050151
0.0338851	0.056756	0.138269
0.0338873	0.047116	0.098462
0.0338916	0.028114	0.079381
0.0338927	0.067208	0.047445
0.0338957	0.053917	0.064539
0.0338978	0.057816	0.083295
0.0339037	0.054098	0.058712
0.0339059	0.07447	0.066611
0.0339221	0.058782	0.054841
0.0339221	0.048534	0.069268
0.0339278	0.070724	0.121015
0.0339395	0.044014	0.116346
0.0339407	0.070112	0.101783
0.0339559	0.045701	0.100884
0.0339623	0.060639	0.091451
0.0339664	0.041348	0.074394
0.0339673	0.114815	0.081374
0.0339713	0.050798	0.113925
0.0339748	0.053286	0.068468
0.0339807	0.059699	0.08445
0.0339829	0.051816	0.0983
0.033991	0.090917	0.08214
0.033995	0.059423	0.096137
0.0339968	0.049298	0.117993
0.034032	0.043858	0.091581
0.0340365	0.037464	0.056969
0.0340601	0.053684	0.05851
0.0340603	0.064441	0.05234
0.0340707	0.056774	0.056504
0.0340726	0.087935	0.064936
0.0341198	0.056177	0.048507
0.034125	0.060526	0.102534
0.03413	0.034673	0.074432
0.0341381	0.039268	0.074471
0.0341469	0.036312	0.070085
0.0341524	0.114242	0.081843
0.0341685	0.093478	0.083519
0.0341722	0.066854	0.069403
0.0341745	0.043656	0.067446
0.0341806	0.042273	0.050787
0.0341869	0.048222	0.070927
0.0341954	0.055447	0.061487
0.0341967	0.061591	0.046071
0.034198	0.050666	0.061171
0.0342082	0.075605	0.070598
0.0342118	0.079252	0.072239
0.0342311	0.063443	0.071136
0.034234	0.065478	0.079505
0.0342402	0.088928	0.049544
0.0342462	0.047531	0.045187
0.0342513	0.056428	0.067203
0.0342568	0.057217	0.061349
0.0342796	0.049675	0.057437
0.03428	0.078524	0.089487
0.0343018	0.035906	0.055152
0.0343129	0.057395	0.088881
0.0343345	0.092904	0.06197
0.0343416	0.035677	0.085373
0.0343636	0.041325	0.097613
0.0343757	0.055764	0.064745
0.0343795	0.070425	0.108241
0.0343797	0.049259	0.045932
0.034389	0.037715	0.082302
0.0344036	0.043298	0.072562
0.0344069	0.050274	0.081605
0.0344123	0.064102	0.077592
0.0344124	0.092492	0.067002
0.0344144	0.074488	0.071926
0.0344221	0.064281	0.076834
0.0344459	0.074084	0.047691
0.0344483	0.062794	0.047484
0.0344564	0.06692	0.073951
0.0344583	0.068043	0.104498
0.0344743	0.05281	0.060861
0.0344759	0.064618	0.08632
0.0344782	0.066077	0.057554
0.0344782	0.067696	0.039739
0.034501	0.047933	0.056369
0.0345252	0.068731	0.056018
0.0345352	0.07777	0.052455
0.034536	0.049074	0.098649
0.0345369	0.044113	0.086033
0.0345474	0.051735	0.04534
0.0345556	0.063552	0.09484
0.034565	0.047364	0.085367
0.0345716	0.052949	0.078958
0.0345769	0.061609	0.064322
0.0345777	0.067105	0.064851
0.0346053	0.07117	0.116142
0.0346103	0.064455	0.069056
0.034627	0.051587	0.073308
0.0346442	0.039137	0.108818
0.0346453	0.071763	0.080522
0.0346531	0.071392	0.08152
0.0346557	0.100143	0.099548
0.0346766	0.055279	0.040907
0.034678	0.074296	0.084286
0.0346892	0.0664	0.068642
0.0347005	0.066833	0.04213
0.0347153	0.038572	0.044906
0.0347257	0.056237	0.048435
0.034733	0.049489	0.074591
0.0347357	0.053508	0.077345
0.0347506	0.051667	0.07255
0.0347663	0.049956	0.060821
0.0347676	0.061958	0.072979
0.0347794	0.065213	0.078438
0.0347797	0.060888	0.085085
0.0347879	0.03966	0.119913
0.0347891	0.06207	0.105476
0.0347929	0.051235	0.109795
0.0348002	0.039504	0.093154
0.0348139	0.041869	0.095041
0.0348141	0.053085	0.078428
0.0348294	0.058621	0.063469
0.0348381	0.070273	0.081201
0.0348382	0.068496	0.070274
0.0348591	0.054756	0.074752
0.0348641	0.072339	0.056821
0.034871	0.037904	0.083607
0.0348926	0.035231	0.054891
0.0348971	0.040993	0.082401
0.0349019	0.065652	0.074587
0.0349138	0.080813	0.097929
0.0349198	0.041357	0.090505
0.0349218	0.056639	0.093355
0.0349251	0.085572	0.075476
0.0349266	0.051762	0.054661
0.034936	0.092242	0.104025
0.0349413	0.05436	0.086028
0.0349439	0.03921	0.066231
0.0349443	0.044867	0.069113
0.0349449	0.046261	0.052689
0.0349476	0.069939	0.049089
0.034966	0.049518	0.151605
0.0349824	0.069753	0.059666
0.0349904	0.036725	0.077046
0.0349981		0.06813
0.0350014		0.067977
0.0350092		0.078768
0.0350198		0.140759
0.0350213		0.100241
0.0350717		0.105132
0.0350746		0.09158
0.0350853		0.067273
0.035118		0.046217
0.0351253		0.090116
0.0351257		0.189522
0.0351261		0.066426
0.0351288		0.116228
0.0351507		0.075825
0.0351558		0.158018
0.0351614		0.140045
0.035175		0.11022
0.0351797		0.060293
0.0351827		0.061977
0.0351881		0.124071
0.0352191		0.078316
0.0352232		0.144043
0.0352284		0.079755
0.0352315		0.063107
0.0352589		0.105067
0.0352609		0.061885
0.0352653		0.07837
0.0352721		0.057881
0.0352737		0.078725
0.0352739		0.080737
0.0352799		0.054935
0.0352862		0.107987
0.0352905		0.080367
0.0352917		0.062905
0.0353029		0.055151
0.0353092		0.069638
0.0353217		0.060606
0.0353283		0.076566
0.0353332		0.092568
0.0353351		0.06971
0.0353484		0.102584
0.0353498		0.12856
0.0353627		0.066161
0.0353646		0.144037
0.0353693		0.085
0.0353693		0.087407
0.0353837		0.065804
0.0353838		0.069943
0.0353888		0.083436
0.0353917		0.072741
0.0353978		0.082108
0.0353985		0.061876
0.0353994		0.078003
0.0354025		0.051421
0.0354064		0.121025
0.0354293		0.0818439
0.0354424		0.0964583
0.0354476		0.109806
0.0354534		0.118732
0.0354719		0.0863312
0.0354789		0.0977055
0.0354823		0.0763388
0.0354828		0.101893
0.0355103		0.0713992
0.0355135		0.0888461
0.0355169		0.0852149
0.0355279		0.15434
0.0355281		0.106273
0.0355376		0.0834208
0.0355379		0.0872874
0.0355599		0.0964332
0.0355631		0.0632582
0.0355671		0.127909
0.0355732		0.102641
0.0356001		0.0965856
0.035609		0.0928369
0.0356327		0.0926667
0.0356489		0.113537
0.0356494		0.0801489
0.0356536		0.0742298
0.0356691		0.0722025
0.0356734		0.0879126
0.0356764		0.0821559
0.0356797		0.147887
0.0356929		0.0949393
0.0356962		0.0917802
0.0357115		0.111827
0.035719		0.103585
0.0357212		0.0850731
0.0357318		0.107794
0.0357469		0.139902
0.0357532		0.0936882
0.0357667		0.16374
0.0357674		0.102603
0.0357716		0.0836189
0.0357756		0.080482
0.0357939		0.0542793
0.0358031		0.0681238
0.0358127		0.100503
0.0358425		0.0859673
0.0358486		0.116855
0.0358744		0.114305
0.0358856		0.113829
0.0359009		0.075472
0.0359099		0.0792076
0.0359476		0.210197
0.0359535		0.19707
0.0359593		0.102677
0.0359669		0.0457807
0.0359827		0.0838109
0.0360053		0.116366
0.0360096		0.0575815
0.0360366		0.0924405
0.036037		0.0856061
0.0360405		0.118322
0.0360405		0.0822471
0.0360461		0.0950488
0.0360487		0.0938603
0.0360636		0.126719
0.0360647		0.0886018
0.036086		0.140962
0.0361049		0.100933
0.0361493		0.106016
0.0361502		0.0980787
0.036205		0.0849614
0.0362086		0.0859885
0.0362121		0.0771497
0.0362135		0.0976147
0.0362183		0.100002
0.0362226		0.11371
0.0362257		0.122839
0.0362264		0.0707887
0.0362391		0.0944533
0.0362575		0.0536509
0.0362756		0.131617
0.0362881		0.145287
0.036291		0.0708891
0.0362924		0.118247
0.036309		0.103778
0.036323		0.0805117
0.0363342		0.086189
0.0363406		0.107019
0.0363516		0.0934668
0.0363567		0.0727678
0.036359		0.0730072
0.0363734		0.0760357
0.0363844		0.0944832
0.0363908		0.10934
0.0364082		0.0769234
0.0364462		0.0695589
0.0364571		0.0929577
0.0364613		0.0515523
0.0364623		0.0757167
0.0364633		0.0846091
0.0364644		0.0954506
0.0364677		0.106144
0.0364697		0.073225
0.0364708		0.068887
0.0364762		0.102903
0.0364828		0.0985872
0.036492		0.104375
0.0364969		0.101957
0.0365199		0.0725231
0.0365209		0.0827132
0.0365232		0.0561439
0.0365566		0.0715879
0.0365596		0.0800244
0.0365645		0.0762414
0.0365656		0.0907833
0.036569		0.0738161
0.0365723		0.0880226
0.0365758		0.074952
0.0365775		0.0557858
0.0365791		0.0791428
0.0365894		0.0788317
0.0366167		0.102122
0.0366168		0.170495
0.0366225		0.0822494
0.0366281		0.1128
0.0366365		0.0817177
0.0366548		0.123165
0.0366559		0.114108
0.0366606		0.0817723
0.0366752		0.062483
0.0366885		0.080938
0.0366998		0.0640902
0.0366999		0.113762
0.0367323		0.0806612
0.0367433		0.0914111
0.0367509		0.0775802
0.036772		0.0836826
0.0367721		0.079814
0.0367727		0.170787
0.0367774		0.0827638
0.0368178		0.0451303
0.036821		0.0964465
0.0368316		0.0959748
0.0368465		0.0893465
0.0368666		0.129787
0.0368694		0.103497
0.0368728		0.0940895
0.036875		0.0875155
0.0368788		0.071849
0.0368859		0.174515
0.0369098		0.1318
0.036922		0.091633
0.0369254		0.0551478
0.0369341		0.108832
0.0369346		0.155251
0.0369492		0.0760803
0.0369806		0.155557
0.0369864		0.0913576
0.0369942		0.0666829
0.037017		0.100031
0.0370171		0.0799685
0.0370203		0.0828792
0.0370607		0.0844274
0.0370808		0.105039
0.0370817		0.0782038
0.0370826		0.0918677
0.0370931		0.109323
0.0370957		0.0909238
0.0370992		0.0882649
0.0371078		0.0953175
0.0371164		0.0895026
0.0371421		0.0770737
0.0371425		0.0681548
0.0371454		0.118922
0.0371466		0.112511
0.0371578		0.110344
0.0371674		0.105958
0.0371764		0.093619
0.0371779		0.0776935
0.0371875		0.0733384
0.0371877		0.12906
0.0371942		0.0956544
0.0372118		0.122392
0.0372132		0.0814557
0.0372225		0.0908428
0.0372354		0.0930524
0.037243		0.0821554
0.037245		0.106577
0.0372545		0.085955
0.0372843		0.0740369
0.037287		0.17877
0.0372954		0.112261
0.0372987		0.126324
0.0373049		0.0904435
0.0373157		0.0939802
0.0373331		0.101003
0.0373416		0.0939599
0.0373442		0.0789769
0.0373533		0.0838209
0.0373679		0.09872
0.0373703		0.0972902
0.0373934		0.0914104
0.0374164		0.103951
0.0374249		0.136895
0.037425		0.15066
0.0374365		0.0711533
0.0374398		0.0844858
0.0374475		0.0879331
0.0374556		0.0704571
0.0374717		0.111212
0.0374731		0.0970399
0.0374882		0.112013
0.0374926		0.119719
0.0374942		0.0771732
0.0374992		0.113997
0.037507		0.070577
0.037514		0.0910528
0.037518		0.100143
0.0375376		0.123556
0.0375478		0.0771255
0.0375478		0.0915328
0.0375494		0.100532
0.0375499		0.118902
0.0375502
0.0375586
0.0375842
0.0376042
0.0376155
0.0376163
0.037622
0.037632
0.0376498
0.0376649
0.0376709
0.0376901
0.0376973
0.0376974
0.0377053
0.0377055
0.0377063
0.0377195
0.037745
0.0377625
0.0377876
0.0378123
0.0378354
0.0378374
0.0378391
0.0378441
0.0378445
0.0378499
0.0378663
0.0378864
0.0379029
0.0379071
0.0379077
0.037908
0.0379249
0.0379345
0.0379485
0.0379512
0.0379611
0.0379704
0.0379737
0.0379884
0.0380076
0.0380288
0.0380425
0.0380483
0.0380552
0.0380613
0.0380893
0.0381176
0.0381407
0.038145
0.0381689
0.0381697
0.0381727
0.0381808
0.0381851
0.038195
0.0382022
0.038208
0.0382128
0.0382289
0.0382337
0.0382398
0.0382475
0.0382597
0.0382652
0.0382665
0.0383363
0.0383406
0.0383474
0.0383528
0.0383537
0.0383677
0.038375
0.0383798
0.0384126
0.0384238
0.0384321
0.038442
0.0384504
0.0384523
0.0384539
0.0384551
0.0384598
0.0384707
0.0384716
0.0384773
0.0384788
0.0384797
0.0385039
0.0385063
0.0385601
0.0385725
0.0385783
0.0385871
0.0385926
0.0386093
0.0386376
0.0386464
0.0386543
0.0386562
0.0386662
0.0386879
0.0386896
0.0387073
0.038709
0.0387127
0.0387164
0.0387172
0.0387218
0.0387257
0.0387332
0.0387343
0.0387616
0.0387765
0.0387774
0.0387859
0.0387951
0.0388094
0.0388227
0.0388418
0.0388421
0.0388465
0.0388566
0.0388684
0.0388732
0.0388796
0.0388903
0.0389205
0.0389329
0.0389581
0.0389592
0.0389763
0.0389912
0.0389919
0.0389951
0.0389981
0.0390111
0.0390149
0.0390295
0.0390315
0.039035
0.0390388
0.0390405
0.0390629
0.0390667
0.0390713
0.0390717
0.0390719
0.0390764
0.0390828
0.039093
0.0391011
0.0391169
0.0391304
0.039166
0.0391739
0.0391753
0.0391904
0.0391957
0.0392037
0.0392045
0.0392088
0.0392412
0.0392451
0.0392866
0.039287
0.0393037
0.0393066
0.0393127
0.0393192
0.0393457
0.0393571
0.0393658
0.0394083
0.0394186
0.0394192
0.0394206
0.0394221
0.0394244
0.0394343
0.0394349
0.0394521
0.0394547
0.039455
0.0394694
0.0394866
0.0394925
0.0394992
0.0395014
0.0395076
0.0395278
0.0395329
0.0395336
0.0395468
0.0395528
0.0395545
0.0395682
0.0395697
0.0395965
0.0395979
0.0396227
0.0396408
0.0396409
0.0396613
0.039694
0.0396943
0.0397027
0.039703
0.0397446
0.0397491
0.0397534
0.039767
0.0397746
0.0398034
0.039804
0.0398288
0.0398383
0.0398452
0.039858
0.0398637
0.0398653
0.0398668
0.0398677
0.0398679
0.0398735
0.0398814
0.0398844
0.0398887
0.0399047
0.0399208
0.0399237
0.0399277
0.0399315
0.0399367
0.0399506
0.0399547
0.0399607
0.0399779
0.0400077
0.0400137
0.0400252
0.0400382
0.0400669
0.0400683
0.0400839
0.0400995
0.0401176
0.0401373
0.040146
0.0401587
0.0401642
0.0401735
0.0401759
0.0401762
0.0401853
0.0401894
0.0402189
0.040224
0.0402291
0.040236
0.0402474
0.0402586
0.0402689
0.0403113
0.0403491
0.0403544
0.0403584
0.040399
0.0404006
0.0404103
0.0404164
0.0404199
0.0404219
0.040435
0.0404379
0.0404459
0.0404533
0.0404567
0.040459
0.0404609
0.0404794
0.0404816
0.040499
0.0404998
0.0405005
0.0405423
0.0405476
0.0406022
0.0406306
0.0406311
0.0406343
0.0406345
0.0406462
0.0406569
0.0406665
0.0406681
0.0406689
0.0406818
0.0406833
0.0406906
0.0406909
[truncated: 13,684 more rows]

## Sheet: Figure 2C
Figure 2C
Iteration	MSE	XGB	RF	SVM
1	0.784983	0.776298	0.731404	0.751658
2	0.855101	0.836606	0.785386	0.804135
3	0.865065	0.827916	0.803741	0.795611
4	0.801879	0.773469	0.753476	0.764837
5	0.834178	0.784313	0.839836	0.796031
6	0.791548	0.788631	0.782883	0.769414
7	0.850221	0.776897	0.834266	0.798104
8	0.813161	0.815771	0.824527	0.779398
9	0.808198	0.809537	0.760954	0.755002
10	0.828137	0.796586	0.845303	0.748793
11	0.789831	0.751423	0.690276	0.704851
12	0.801244	0.807823	0.805289	0.771363
13	0.82117	0.812243	0.787108	0.776425
14	0.777431	0.780654	0.837041	0.745002
15	0.818376	0.817988	0.820019	0.713295
16	0.807257	0.79268	0.78484	0.761847
17	0.797014	0.821184	0.832561	0.762096
18	0.806756	0.797625	0.770645	0.727464
19	0.826746	0.72683	0.810122	0.701266
20	0.86116	0.803883	0.783647	0.754312
21	0.852491	0.789847	0.777043	0.765727
22	0.811614	0.779698	0.747406	0.778291
23	0.829404	0.763386	0.800454	0.788929
24	0.848946	0.782932	0.801833	0.730439
25	0.833721	0.807916	0.805252	0.748137
26	0.817522	0.727942	0.725461	0.761669
27	0.821365	0.776328	0.820399	0.810087
28	0.817715	0.785293	0.804527	0.780198
29	0.878131	0.789279	0.774195	0.797638
30	0.817668	0.756402	0.813313	0.760714

## Sheet: Figure2D
Figure 2D
Iteration	Status	Recall of MSE	Precision of MSE	Recall of XGBoost	Precision of XGBoost	Recall of RF	Precision of RF	Recall of SVM	Precision of SVM
1	CRC	1	0.7	1	0.777778	1	0.777778	0.857143	1
1	Control	0.887324	0.9	0.852113	0.916667	0.859155	0.871429	0.929577	0.840764
1	EDD	0.95	0.95	1	0.909091	0.95	0.904762	0.75	1
1	HIV	0.85	0.809524	0.9	0.782609	0.85	0.772727	0.75	0.833333
1	IBD	0.789474	0.818182	0.807018	0.766667	0.719298	0.759259	0.754386	0.86
2	CRC	1	0.8125	0.846154	0.846154	0.846154	0.733333	0.692308	1
2	Control	0.875	0.959677	0.926471	0.906475	0.897059	0.884058	0.948529	0.854305
2	EDD	1	0.944444	1	1	0.941176	1	0.882353	1
2	HIV	0.92	0.92	0.88	0.916667	0.92	0.884615	0.84	0.875
2	IBD	0.927273	0.809524	0.818182	0.849057	0.745455	0.803922	0.781818	0.914894
3	CRC	1	1	0.777778	0.875	0.777778	1	0.888889	1
3	Control	0.950355	0.917808	0.900709	0.92029	0.914894	0.883562	0.964539	0.85
3	EDD	0.956522	1	0.956522	0.956522	0.869565	0.952381	0.73913	1
3	HIV	0.863636	0.863636	0.863636	0.863636	0.863636	0.863636	0.727273	0.888889
3	IBD	0.823529	0.893617	0.882353	0.818182	0.823529	0.84	0.784314	0.930233
4	CRC	1	0.916667	0.727273	0.888889	0.727273	0.666667	0.545455	1
4	Control	0.868852	0.890756	0.893443	0.838462	0.893443	0.819549	0.942623	0.793103
4	EDD	0.903226	0.875	1	0.939394	0.806452	1	0.774194	1
4	HIV	0.84	0.807692	0.96	0.888889	0.96	0.888889	0.84	0.913043
4	IBD	0.824561	0.824561	0.649123	0.787234	0.701754	0.816327	0.754386	0.895833
5	CRC	1	0.928571	0.846154	0.846154	1	0.928571	0.769231	1
5	Control	0.896825	0.904	0.865079	0.865079	0.896825	0.896825	0.928571	0.835714
5	EDD	0.952381	0.952381	1	0.954545	1	0.954545	0.857143	1
5	HIV	0.892857	0.833333	0.857143	0.857143	0.821429	0.851852	0.75	0.84
5	IBD	0.827586	0.857143	0.793103	0.807018	0.862069	0.877193	0.827586	0.90566
6	CRC	1	0.842105	0.8125	1	0.9375	0.833333	0.625	1
6	Control	0.899281	0.892857	0.899281	0.874126	0.906475	0.875	0.964029	0.82716
6	EDD	0.913043	0.875	1	0.958333	0.913043	0.807692	0.826087	0.95
6	HIV	0.95	0.904762	0.85	0.894737	0.9	0.9	0.65	0.866667
6	IBD	0.6875	0.785714	0.75	0.765957	0.6875	0.868421	0.770833	0.948718
7	CRC	0.95	0.95	0.75	1	0.7	0.933333	0.8	1
7	Control	0.915385	0.901515	0.9	0.841727	0.938462	0.877698	0.953846	0.837838
7	EDD	1	0.916667	1	0.956522	0.954545	1	0.818182	1
7	HIV	0.954545	1	0.818182	1	0.909091	1	0.818182	1
7	IBD	0.788462	0.836735	0.75	0.764706	0.826923	0.843137	0.75	0.847826
8	CRC	1	0.777778	0.928571	0.928571	0.785714	0.6875	0.714286	1
8	Control	0.920863	0.895105	0.942446	0.879195	0.94964	0.897959	0.971223	0.833333
8	EDD	0.882353	0.882353	0.941176	1	1	1	0.529412	1
8	HIV	0.75	0.9375	0.6	0.923077	0.8	1	0.7	1
8	IBD	0.821429	0.884615	0.839286	0.87037	0.785714	0.88	0.839286	0.921569
9	CRC	1	0.923077	0.75	1	0.583333	1	0.75	1
9	Control	0.885906	0.929577	0.912752	0.912752	0.919463	0.867089	0.946309	0.854545
9	EDD	0.904762	0.863636	1	0.954545	0.952381	0.909091	0.761905	1
9	HIV	1	0.631579	0.916667	0.785714	0.916667	0.733333	0.75	0.642857
9	IBD	0.826923	0.86	0.807692	0.807692	0.730769	0.863636	0.730769	0.904762
10	CRC	1	0.846154	0.727273	0.888889	0.909091	0.909091	1	1
10	Control	0.917293	0.897059	0.93985	0.85034	0.93985	0.892857	0.962406	0.8
10	EDD	1	0.9	1	0.947368	1	1	0.666667	1
10	HIV	0.763158	0.878788	0.684211	0.896552	0.763158	0.90625	0.684211	0.896552
10	IBD	0.847826	0.886364	0.826087	0.904762	0.869565	0.888889	0.695652	0.941176
11	CRC	1	0.764706	0.692308	1	0.846154	0.846154	0.692308	1
11	Control	0.832168	0.937008	0.839161	0.888889	0.825175	0.848921	0.909091	0.81761
11	EDD	1	0.962963	1	0.928571	0.884615	0.851852	0.769231	1
11	HIV	0.888889	0.695652	0.888889	0.695652	0.888889	0.695652	0.777778	0.736842
11	IBD	0.847826	0.75	0.804348	0.72549	0.673913	0.704545	0.673913	0.794872
12	CRC	1	1	0.7	0.777778	0.8	0.8	0.7	1
12	Control	0.926471	0.875	0.933824	0.881944	0.948529	0.865772	0.963235	0.823899
12	EDD	0.923077	0.888889	0.961538	0.925926	0.923077	1	0.769231	1
12	HIV	0.736842	0.875	0.842105	0.941176	0.789474	0.9375	0.631579	0.857143
12	IBD	0.763636	0.857143	0.763636	0.857143	0.745455	0.87234	0.781818	0.934783
13	CRC	0.923077	0.923077	0.769231	1	0.846154	0.846154	0.692308	1
13	Control	0.879699	0.914062	0.894737	0.901515	0.87218	0.885496	0.93985	0.833333
13	EDD	1	0.875	1	0.913043	1	1	0.714286	1
13	HIV	0.933333	0.777778	0.933333	0.823529	0.933333	0.823529	0.8	0.75
13	IBD	0.84375	0.857143	0.828125	0.828125	0.796875	0.796875	0.8125	0.928571
14	CRC	1	0.75	0.888889	0.888889	0.888889	0.8	0.777778	1
14	Control	0.891156	0.922535	0.85034	0.925926	0.911565	0.937063	0.938776	0.841463
14	EDD	0.9	0.75	0.95	0.863636	0.95	0.863636	0.75	1
14	HIV	0.84	0.875	0.84	0.913043	0.84	0.913043	0.72	0.857143
14	IBD	0.755556	0.772727	0.888889	0.701754	0.888889	0.833333	0.733333	0.846154
15	CRC	1	0.875	0.857143	0.75	0.857143	0.75	0.714286	1
15	Control	0.903448	0.922535	0.903448	0.922535	0.937931	0.900662	0.944828	0.815476
15	EDD	0.961538	0.892857	0.961538	0.892857	0.961538	0.925926	0.615385	0.941176
15	HIV	1	0.875	0.857143	0.857143	0.809524	0.894737	0.666667	0.875
15	IBD	0.744681	0.795455	0.829787	0.829787	0.765957	0.878049	0.744681	0.875
16	CRC	1	0.75	0.888889	0.8	0.888889	0.666667	0.777778	1
16	Control	0.869919	0.884298	0.821138	0.90991	0.837398	0.887931	0.902439	0.810219
16	EDD	0.935484	0.935484	1	0.96875	0.903226	1	0.709677	1
16	HIV	0.851852	0.766667	0.888889	0.727273	0.851852	0.71875	0.740741	0.714286
16	IBD	0.821429	0.884615	0.839286	0.783333	0.857143	0.827586	0.857143	0.923077
17	CRC	1	0.928571	0.923077	0.857143	0.923077	0.8	0.538462	1
17	Control	0.864662	0.898438	0.902256	0.909091	0.924812	0.904412	0.954887	0.814103
17	EDD	0.913043	0.875	1	0.958333	0.869565	0.952381	0.826087	1
17	HIV	0.789474	0.882353	0.842105	0.888889	0.894737	0.894737	0.789474	0.882353
17	IBD	0.862069	0.793651	0.810345	0.810345	0.827586	0.872727	0.741379	0.914894
18	CRC	1	0.727273	0.875	1	0.875	0.777778	0.5	1
18	Control	0.895522	0.895522	0.850746	0.919355	0.895522	0.857143	0.880597	0.825175
18	EDD	0.965517	0.965517	1	0.935484	0.793103	1	0.724138	1
18	HIV	0.666667	0.705882	0.833333	0.789474	0.777778	0.736842	0.722222	0.684211
18	IBD	0.842105	0.872727	0.859649	0.753846	0.824561	0.854545	0.859649	0.830508
19	CRC	1	0.888889	0.75	0.857143	0.875	0.875	0.75	1
19	Control	0.907801	0.920863	0.843972	0.868613	0.921986	0.890411	0.921986	0.807453
19	EDD	1	0.875	0.952381	0.952381	1	0.954545	0.809524	1
19	HIV	0.8	0.8	0.85	0.809524	0.9	0.818182	0.7	0.777778
19	IBD	0.839286	0.87037	0.767857	0.716667	0.75	0.875	0.660714	0.840909
20	CRC	1	0.833333	0.7	1	0.7	0.875	0.5	1
20	Control	0.953488	0.911111	0.906977	0.879699	0.899225	0.852941	0.953488	0.798701
20	EDD	0.965517	0.903226	0.965517	0.933333	0.931035	1	0.793103	1
20	HIV	0.75	0.947368	0.75	0.947368	0.75	0.9	0.708333	0.894737
20	IBD	0.833333	0.918367	0.833333	0.789474	0.814815	0.8	0.759259	0.911111
21	CRC	1	1	0.857143	0.8	0.857143	0.8	0.857143	1
21	Control	0.938462	0.903704	0.892308	0.885496	0.938462	0.841379	0.946154	0.81457
21	EDD	0.944444	0.85	1	0.947368	0.888889	1	0.833333	1
21	HIV	0.857143	0.947368	0.904762	1	0.857143	1	0.666667	1
21	IBD	0.825397	0.896552	0.761905	0.774194	0.698413	0.846154	0.746032	0.87037
22	CRC	0.882353	0.833333	0.823529	0.933333	0.764706	0.8125	0.705882	1
22	Control	0.904412	0.89781	0.875	0.88806	0.904412	0.848276	0.963235	0.829114
22	EDD	0.904762	0.904762	1	0.913043	0.809524	0.944444	0.666667	1
22	HIV	0.928571	0.722222	0.785714	0.6875	0.857143	0.705882	0.714286	0.769231
22	IBD	0.810345	0.903846	0.810345	0.810345	0.741379	0.86	0.810345	0.959184
23	CRC	0.916667	0.916667	0.666667	0.888889	0.666667	0.8	0.666667	1
23	Control	0.919118	0.905797	0.875	0.868613	0.919118	0.874126	0.941176	0.847682
23	EDD	0.913043	0.875	1	0.958333	0.956522	1	0.782609	1
23	HIV	0.875	0.875	0.875	0.875	0.9375	0.882353	0.9375	0.882353
23	IBD	0.830508	0.875	0.779661	0.766667	0.779661	0.851852	0.779661	0.884615
24	CRC	0.941176	0.842105	0.823529	0.933333	0.882353	0.833333	0.823529	1
24	Control	0.907563	0.923077	0.907563	0.830769	0.92437	0.846154	0.932773	0.765517
24	EDD	1	0.9	0.944444	0.944444	0.888889	0.941176	0.722222	1
24	HIV	0.863636	0.826087	0.818182	0.857143	0.772727	0.85	0.545455	0.8
24	IBD	0.857143	0.895522	0.771429	0.870968	0.8	0.918033	0.771429	0.915254
25	CRC	1	1	0.75	1	0.625	1	0.625	1
25	Control	0.909091	0.928571	0.881119	0.919708	0.895105	0.901408	0.916084	0.845161
25	EDD	0.823529	0.875	1	1	1	1	0.647059	1
25	HIV	0.857143	0.782609	0.857143	0.818182	0.857143	0.782609	0.761905	0.761905
25	IBD	0.877551	0.843137	0.897959	0.758621	0.897959	0.814815	0.857143	0.857143
26	CRC	1	0.8	0.75	0.857143	0.75	0.666667	0.75	1
26	Control	0.902256	0.909091	0.864662	0.845588	0.887218	0.836879	0.962406	0.815287
26	EDD	1	0.866667	1	0.962963	0.923077	1	0.692308	1
26	HIV	0.75	0.818182	0.666667	0.888889	0.666667	0.888889	0.416667	0.833333
26	IBD	0.820895	0.873016	0.746269	0.746269	0.731343	0.777778	0.820895	0.932203
27	CRC	1	0.769231	1	1	1	1	0.8	1
27	Control	0.901408	0.914286	0.859155	0.897059	0.901408	0.907801	0.964789	0.861635
27	EDD	0.9	0.857143	1	0.909091	1	0.869565	0.75	1
27	HIV	0.96	0.923077	0.88	0.956522	0.88	0.916667	0.88	0.956522
27	IBD	0.795918	0.847826	0.77551	0.690909	0.795918	0.8125	0.755102	0.902439
28	CRC	1	0.944444	0.705882	1	0.764706	0.928571	0.764706	1
28	Control	0.898551	0.911765	0.913043	0.868966	0.934783	0.871622	0.942029	0.844156
28	EDD	1	0.904762	0.947368	1	0.947368	1	0.789474	1
28	HIV	0.8125	0.722222	0.8125	0.764706	0.75	0.705882	0.75	0.75
28	IBD	0.803571	0.849057	0.803571	0.833333	0.803571	0.918367	0.785714	0.916667
29	CRC	1	0.928571	0.846154	0.916667	0.769231	0.909091	0.846154	1
29	Control	0.938356	0.951389	0.89726	0.903448	0.931507	0.866242	0.965753	0.859756
29	EDD	1	0.944444	1	0.944444	1	1	0.882353	1
29	HIV	0.875	0.84	0.916667	0.846154	0.833333	0.869565	0.75	0.9
29	IBD	0.869565	0.888889	0.73913	0.755556	0.673913	0.815789	0.717391	0.916667
30	CRC	1	0.846154	0.636364	0.875	0.818182	0.818182	0.818182	1
30	Control	0.921429	0.908451	0.871429	0.877698	0.885714	0.925373	0.935714	0.839744
30	EDD	1	0.928571	0.923077	0.857143	0.846154	0.785714	0.923077	1
30	HIV	0.894737	0.772727	0.842105	0.761905	0.842105	0.761905	0.736842	0.7
30	IBD	0.777778	0.890909	0.84127	0.828125	0.920635	0.878788	0.730159	0.938776

## Sheet: Figure 3A
Figure 3A
Control (454)	Unhealthy (454)	Control (Illumina)	Unhealthy (Illumina)
0.077665	0.092431	0.078232	0.16671
0.075323	0.10114	0.142416	0.09214
0.067191	0.079116	0.081347	0.108749
0.076779	0.095882	0.141261	0.053737
0.066692	0.124405	0.102042	0.134174
0.086805	0.096432	0.055017	0.073008
0.073501	0.076833	0.082047	0.077793
0.062306	0.109405	0.068685	0.098608
0.067011	0.105645	0.068845	0.077771
0.069349	0.169763	0.083574	0.061539
0.067458	0.080227	0.067722	0.083633
0.075728	0.076678	0.076487	0.077388
0.066864	0.082823	0.073569	0.107746
0.075856	0.124401	0.102885	0.069884
0.109161	0.13385	0.072519	0.096304
0.067032	0.070547	0.073744	0.167769
0.060934	0.105138	0.062468	0.146089
0.064998	0.132682	0.069813	0.089619
0.056173	0.120637	0.071656	0.080362
0.063778	0.121087	0.082148	0.092021
0.057575	0.089448	0.080243	0.156827
0.05644	0.082188	0.083216	0.051838
0.092617	0.102973	0.088609	0.047811
0.054537	0.151014	0.080816	0.119449
0.0567	0.10341	0.079314	0.098155
0.074817	0.125458	0.083561	0.161563
0.061111	0.1431	0.073261	0.096145
0.057803	0.079902	0.065219	0.093687
0.062887	0.081134	0.068252	0.108459
0.044495	0.094876	0.047127	0.13622
0.070486	0.06934	0.083229	0.12309
0.064178	0.123686	0.057752	0.089824
0.061302	0.092467	0.072679	0.162427
0.060384	0.150569	0.081063	0.155706
0.069571	0.094757	0.068738	0.159338
0.059148	0.067	0.067305	0.086873
0.10397	0.064554	0.06993	0.087299
0.074726	0.074528	0.071836	0.128447
0.189464	0.063202	0.057355	0.127255
0.080424	0.061479	0.052153	0.119054
0.067995	0.089908	0.061845	0.034325
0.04382	0.098559	0.061929	0.125323
0.065136	0.077608	0.068566	0.129936
0.051298	0.076225	0.062451	0.026742
0.154865	0.067503	0.061544	0.098861
0.068686	0.086643	0.066283	0.098435
0.047351	0.08757	0.073665	0.115805
0.071151	0.082705	0.068901	0.087372
0.045033	0.119732	0.079469	0.091755
0.060984	0.083735	0.075637	0.093181
0.09534	0.105714	0.076327	0.103867
0.068271	0.100291	0.075893	0.094493
0.060228	0.130458	0.072653	0.090475
0.08797	0.081634	0.072737	0.09028
0.08509	0.078209	0.069371	0.07334
0.058598	0.08394	0.076113	0.095403
0.058183	0.086335	0.07027	0.098461
0.049432	0.107433	0.064583	0.095921
0.050443	0.076498	0.094192	0.070943
0.046818	0.106748	0.066178	0.069334
0.093818	0.084585	0.063518	0.114514
0.08498	0.087008	0.07626	0.089801
0.06557	0.080755	0.076854	0.092949
0.058958	0.099094	0.060437	0.093448
0.065794	0.058739	0.059433	0.091714
0.066539	0.086845	0.064701	0.088033
0.073412	0.120992	0.077554	0.088969
0.056641	0.166336	0.06721	0.07857
0.08736	0.096016	0.095755	0.07457
0.081155	0.101579	0.073671	0.079063
0.061175	0.058858	0.066691	0.069564
0.067525	0.074871	0.073308	0.074763
0.044508	0.087825	0.077164	0.074184
0.050138	0.070138	0.07989	0.083057
0.043932	0.17211	0.064809	0.096446
0.047822	0.129164	0.062811	0.103645
0.054041	0.081645	0.065391	0.167879
0.050342	0.082167	0.075164	0.08265
0.070309	0.117465	0.076144	0.104086
0.052644	0.070621	0.060556	0.110294
0.088343	0.084163	0.063173	0.108542
0.062518	0.090058	0.070525	0.101843
0.054908	0.110635	0.072838	0.105277
0.073669	0.118128	0.070546	0.101897
0.074234	0.078634	0.068666	0.10165
0.063307	0.120398	0.06909	0.048347
0.051318	0.148787	0.113047	0.087559
0.05328	0.077885	0.109149	0.114336
0.106805	0.109236	0.104841	0.097596
0.073575	0.110336	0.105751	0.099164
0.059115	0.087261	0.069721	0.099813
0.062689	0.083276	0.070667	0.087206
0.067605	0.078565	0.070824	0.08586
0.056524	0.074081	0.077002	0.112915
0.082719	0.072442	0.06029	0.111542
0.068474	0.084474	0.060399	0.099232
0.071816	0.085197	0.081513	0.097966
0.048534	0.073212	0.123052	0.098789
0.053286	0.085492	0.127519	0.095973
0.090917	0.174231	0.127451	0.079389
0.064441	0.072607	0.080504	0.078535
0.047531	0.070829	0.09737	0.160836
0.049675	0.081545	0.085421	0.15899
0.078524	0.067984	0.077909	0.162628
0.092904	0.07593	0.113402	0.120549
0.050274	0.089234	0.068967	0.119402
0.064102	0.082449	0.07829	0.123265
0.064281	0.069435	0.076433	0.099682
0.051735	0.081718	0.071362	0.077164
0.0664	0.107643	0.085776	0.127147
0.070273	0.077663	0.090535	0.128534
0.080813	0.070028	0.093014	0.127638
0.05436	0.069146	0.088469	0.113819
0.044867	0.09862	0.090515	0.109088
0.069939	0.086496	0.068147	0.106985
	0.0818439	0.070721	0.099666
	0.0964583	0.057923	0.068879
	0.109806	0.081112	0.066901
	0.118732	0.080638	0.122235
	0.0863312	0.074627	0.134765
	0.0977055	0.072764	0.134381
	0.0763388	0.066276	0.070846
	0.101893	0.080533	0.078516
	0.0713992	0.061055	0.078972
	0.0888461	0.085131	0.082835
	0.0852149	0.066889	0.0899
	0.15434	0.070402	0.085085
	0.106273	0.070374	0.09031
	0.0834208	0.069968	0.07367
	0.0872874	0.069548	0.074432
	0.0964332	0.11792	0.073223
	0.0632582	0.08249	0.075873
	0.127909	0.066097	0.074778
	0.102641	0.106009	0.085287
	0.0965856	0.080415	0.085024
	0.0928369	0.080549	0.081247
	0.0926667	0.079889	0.111901
	0.113537	0.083213	0.114155
	0.0801489	0.06937	0.113566
	0.0742298	0.061972	0.091696
	0.0722025	0.077214	0.076357
	0.0879126	0.072259	0.075531
	0.0821559	0.080044	0.07553
	0.147887	0.090052	0.135688
	0.0949393	0.082574	0.133908
	0.0917802	0.080834	0.136741
	0.111827	0.078047	0.079363
	0.103585	0.065505	0.082566
	0.0850731	0.076981	0.079392
	0.107794	0.067592	0.162622
	0.139902	0.089809	0.109417
	0.0936882	0.094254	0.163798
	0.16374	0.091818	0.111678
	0.102603	0.075724	0.121089
	0.0836189	0.067036	0.110547
	0.080482	0.068877	0.084372
	0.0542793	0.055871	0.098134
	0.0681238	0.078453	0.094207
	0.100503	0.072831	0.105002
	0.0859673	0.077321	0.082371
	0.116855	0.075443	0.082971
	0.114305	0.074276	0.08986
	0.113829	0.12805	0.102203
	0.075472	0.062902	0.093445
	0.0792076	0.059049	0.091573
	0.210197	0.060671	0.091151
	0.19707	0.074492	0.090687
	0.102677	0.080412	0.100674
	0.0457807	0.076258	0.103349
	0.0838109	0.07974	0.125112
	0.116366	0.07644	0.176039
	0.0575815	0.084663	0.163206
	0.0924405	0.080781	0.177159
	0.0856061	0.118595	0.102371
	0.118322	0.102825	0.093837
	0.0822471	0.102221	0.093833
	0.0950488	0.086635	0.07028
	0.0938603	0.088603	0.08166
	0.126719	0.072052	0.09017
	0.0886018	0.089687	0.092589
	0.140962	0.093908	0.105199
	0.100933	0.088474	0.11202
	0.106016	0.079776	0.112456
	0.0980787	0.081675	0.115748
	0.0849614	0.078197	0.070333
	0.0859885	0.078292	0.108353
	0.0771497	0.084871	0.10739
	0.0976147	0.065351	0.082454
	0.100002	0.073738	0.091507
	0.11371	0.065858	0.080937
	0.122839	0.061663	0.09213
	0.0707887	0.089247	0.094412
	0.0944533	0.067758	0.083861
	0.0536509	0.069595	0.088968
	0.131617	0.066909	0.085013
	0.145287	0.08388	0.094104
	0.0708891	0.081068	0.084318
	0.118247	0.093916	0.083489
	0.103778	0.07337	0.08016
	0.0805117	0.076003	0.082322
	0.086189	0.078551	0.081295
	0.107019	0.072982	0.113531
	0.0934668	0.065394	0.114166
	0.0727678	0.142515	0.115149
	0.0730072	0.076452	0.092526
	0.0760357	0.062399	0.076754
	0.0944832	0.06483	0.088404
	0.10934	0.072189	0.106215
	0.0769234	0.066361	0.107657
	0.0695589	0.077101	0.1277
	0.0929577	0.074896	0.071142
	0.0515523	0.070857	0.108143
	0.0757167	0.071835	0.109519
	0.0846091	0.079276	0.127412
	0.0954506	0.08071	0.077327
	0.106144	0.067161	0.077386
	0.073225	0.082787	0.0747
	0.068887	0.060624	0.069721
	0.102903	0.082547	0.07623
	0.0985872	0.083244	0.094252
	0.104375	0.091143	0.101871
	0.101957	0.069616	0.103655
	0.0725231	0.070032	0.099776
	0.0827132	0.070922	0.065958
	0.0561439	0.071533	0.083939
	0.0715879	0.07309	0.109694
	0.0800244	0.070513	0.101502
	0.0762414	0.094339	0.109424
	0.0907833	0.064859	0.087502
	0.0738161	0.059337	0.087664
	0.0880226	0.086133	0.085482
	0.074952	0.07138	0.08276
	0.0557858	0.07189	0.081291
	0.0791428	0.069609	0.089051
	0.0788317	0.084757	0.071296
	0.102122	0.09504	0.127886
	0.170495	0.138568	0.13096
	0.0822494	0.084374	0.091026
	0.1128	0.127602	0.118975
	0.0817177	0.082073	0.087266
	0.123165	0.069586	0.080946
	0.114108	0.077879	0.096702
	0.0817723	0.082327	0.08211
	0.062483	0.080773	0.07169
	0.080938	0.087911	0.149588
	0.0640902	0.135337	0.148616
	0.113762	0.078859	0.129087
	0.0806612	0.093834	0.102082
	0.0914111	0.081796	0.103639
	0.0775802	0.078964	0.098785
	0.0836826	0.061228	0.092493
	0.079814	0.063002	0.091111
	0.170787	0.060709	0.065446
	0.0827638	0.092907	0.069231
	0.0451303	0.148882	0.068696
	0.0964465	0.085795	0.086079
	0.0959748	0.086148	0.083325
	0.0893465	0.072316	0.088696
	0.129787	0.076127	0.081847
	0.103497	0.073481	0.081852
	0.0940895	0.067565	0.080236
	0.0875155	0.069571	0.129649
	0.071849	0.06677	0.109696
	0.174515	0.097487	0.119162
	0.1318	0.08676	0.082608
	0.091633	0.079285	0.074037
	0.0551478	0.07374	0.074165
	0.108832	0.064514	0.077659
	0.155251	0.068008	0.134614
	0.0760803	0.077537	0.129228
	0.155557	0.093626	0.109755
	0.0913576	0.078851	0.129994
	0.0666829	0.101459	0.089105
	0.100031	0.078712	0.07048
	0.0799685	0.114912	0.081035
	0.0828792	0.12718	0.11153
	0.0844274	0.102276	0.109623
	0.105039	0.097091	0.088094
	0.0782038	0.089212	0.094919
	0.0918677	0.091955	0.090545
	0.109323	0.15471	0.130698
	0.0909238	0.152485	0.150638
	0.0882649	0.08715	0.128325
	0.0953175	0.092316	0.103698
	0.0895026	0.098084	0.108002
	0.0770737	0.089587	0.100335
	0.0681548	0.108117	0.221129
	0.118922	0.117163	0.191116
	0.112511	0.106213	0.192255
	0.110344	0.102623	0.098483
	0.105958	0.107197	0.121954
	0.093619	0.114375	0.104743
	0.0776935	0.082747	0.096793
	0.0733384	0.075681	0.092426
	0.12906	0.150642	0.065648
	0.0956544	0.148793	0.095223
	0.122392	0.078147	0.087643
	0.0814557	0.071443	0.093151
	0.0908428	0.148886	0.090021
	0.0930524	0.152484	0.064212
	0.0821554	0.136685	0.081667
	0.106577	0.129061	0.073314
	0.085955	0.104255	0.069509
	0.0740369	0.089644	0.072135
	0.17877	0.115462	0.153092
	0.112261	0.120003	0.152959
	0.126324	0.107969	0.157975
	0.0904435	0.10198	0.152267
	0.0939802	0.096101	0.097695
	0.101003	0.103594	0.078148
	0.0939599	0.149171	0.094574
	0.0789769	0.150963	0.099702
	0.0838209	0.073766	0.098659
	0.09872	0.076241	0.101211
	0.0972902	0.084735	0.076719
	0.0914104	0.119268	0.138392
	0.103951	0.069072	0.10544
	0.136895	0.084862	0.103865
	0.15066	0.102495	0.103543
	0.0711533	0.130266	0.10117
	0.0844858	0.16125	0.099183
	0.0879331	0.137998	0.082986
	0.0704571	0.077257	0.085259
	0.111212	0.122078	0.086546
	0.0970399	0.066214	0.102839
	0.112013	0.066418	0.110307
	0.119719	0.076011	0.111742
	0.0771732	0.069802	0.133447
	0.113997	0.079246	0.112536
	0.070577	0.093271	0.113544
	0.0910528	0.067664	0.083677
	0.100143	0.068527	0.085077
	0.123556	0.073947	0.081123
	0.0771255	0.078181	0.118644
	0.0915328	0.0713	0.114153
	0.100532	0.058319	0.113481
	0.118902	0.059894	0.110879
		0.061868	0.109927
		0.061917	0.104497
		0.065469	0.106672
		0.099246	0.102994
		0.082831	0.133212
		0.086628	0.118532
		0.070795	0.086391
		0.070812	0.08037
		0.075381	0.079098
		0.064201	0.167154
		0.073532	0.150861
		0.100122	0.141349
		0.086556	0.150945
		0.08572	0.08366
		0.066949	0.096671
		0.088288	0.080683
		0.072705	0.083365
		0.077921	0.104572
		0.090975	0.0873
		0.086667	0.076135
		0.068454	0.083739
		0.081149	0.094038
		0.043812	0.09101
		0.067971	0.109931
		0.052989	0.146613
		0.046079	0.150911
		0.040426	0.143972
		0.04791	0.167761
		0.066553	0.168701
		0.052808	0.17192
		0.051998	0.127507
		0.049889	0.122989
		0.042191	0.150393
		0.048478	0.119609
		0.055227	0.089068
		0.05967	0.083209
		0.095768	0.068018
		0.098879	0.079738
		0.083755	0.092923
		0.054422	0.13959
		0.078414	0.060773
		0.095707	0.078924
		0.102021	0.076099
		0.087569	0.110898
		0.094106	0.078127
		0.090562	0.145318
		0.084228	0.069703
		0.049775	0.083269
		0.094031	0.088046
		0.093973	0.072249
		0.102568	0.07541
		0.083707	0.095623
		0.07987	0.067109
		0.070575	0.069769
		0.071826	0.085594
		0.103226	0.078482
		0.087763	0.077176
		0.089965	0.152784
		0.123587	0.088848
		0.085063	0.089965
		0.082862	0.076381
		0.12087	0.137801
		0.14155	0.078501
		0.061636	0.073655
		0.076017	0.089744
		0.098105	0.080901
		0.063414	0.125981
		0.061711	0.077203
		0.044116	0.086405
		0.055212	0.08092
		0.043659	0.078918
		0.05053	0.082612
		0.064733	0.108595
		0.072967	0.075775
		0.068077	0.08283
		0.057826	0.071035
		0.048548	0.093995
		0.069037	0.124245
		0.04042	0.093992
		0.05178	0.083122
		0.057931	0.091349
		0.092349	0.0837
		0.088619	0.127488
		0.03574	0.07721
		0.037353	0.127856
		0.06572	0.087363
		0.051483	0.093432
		0.054687	0.073117
		0.067253	0.087888
		0.055112	0.087774
		0.050594	0.143251
		0.044799	0.085357
		0.066287	0.081296
		0.058255	0.092323
		0.064919	0.094585
		0.068436	0.073103
		0.050209	0.076687
		0.029689	0.065899
		0.061741	0.102644
		0.053901	0.094888
		0.061196	0.07756
		0.061435	0.065287
		0.063998	0.075269
		0.063657	0.103747
		0.050017	0.124056
		0.064777	0.081374
		0.043997	0.097704
		0.078318	0.112185
		0.031352	0.083693
		0.053691	0.091399
		0.035541	0.130976
		0.071845	0.097986
		0.059617	0.086543
		0.065029	0.102805
		0.060602	0.103228
		0.052923	0.075018
		0.058707	0.144515
		0.049405	0.080706
		0.062941	0.087698
		0.072106	0.080271
		0.051934	0.066069
		0.059545	0.103378
		0.060079	0.07114
		0.036169	0.080223
		0.064772	0.076139
		0.046734	0.117586
		0.043986	0.122637
		0.058057	0.100696
		0.05449	0.105317
		0.044268	0.096448
		0.077469	0.089153
		0.042463	0.086995
		0.096041	0.091123
		0.047387	0.104323
		0.064189	0.097813
		0.066024	0.07714
		0.067904	0.081451
		0.053081	0.163236
		0.070883	0.133683
		0.061443	0.086152
		0.078133	0.09567
		0.056786	0.122663
		0.049228	0.117063
		0.078276	0.11432
		0.064077	0.117866
		0.057214	0.082832
		0.037923	0.097743
		0.060142	0.084136
		0.079978	0.091481
		0.053924	0.08764
		0.087289	0.078615
		0.07911	0.084428
		0.049824	0.090851
		0.088607	0.076479
		0.048448	0.072824
		0.067588	0.081064
		0.101921	0.084987
		0.044162	0.076896
		0.104299	0.066318
		0.057293	0.127045
		0.082212	0.126814
		0.049172	0.099415
		0.051592	0.099541
		0.072006	0.119279
		0.070106	0.121719
		0.082613	0.09467
		0.03853	0.088088
		0.069417	0.108661
		0.056385	0.117652
		0.06291	0.101692
		0.048381	0.096287
		0.045962	0.121773
		0.061146	0.124938
		0.045011	0.086673
		0.079701	0.08176
		0.057362	0.11337
		0.061596	0.121259
		0.047811	0.097388
		0.053096	0.08887
		0.054195	0.107812
		0.080326	0.111088
		0.060454	0.106957
		0.059799	0.102639
		0.077734	0.103934
		0.059351	0.104277
		0.045101	0.090222
		0.067162	0.08632
		0.05493	0.084166
		0.065052	0.089318
		0.048795	0.077201
		0.037552	0.068917
		0.053785	0.090972
		0.044777	0.100298
		0.03389	0.10882
		0.06616	0.110237
		0.075938	0.095041
		0.078666	0.100858
		0.087172	0.096656
		0.090032	0.096255
		0.058926	0.076991
		0.049687	0.0866
		0.039369	0.09752
		0.070169	0.094873
		0.058488	0.106852
		0.083319	0.108576
		0.074359	0.096346
		0.051287	0.083978
		0.035181	0.079775
		0.07047	0.087415
		0.037984	0.093238
		0.049716	0.088573
		0.088941	0.10027
		0.049796	0.10732
		0.051507	0.083662
		0.067486	0.073584
		0.05123	0.094452
		0.071742	0.102269
		0.067633	0.102649
		0.058827	0.095813
		0.077095	0.090685
		0.062872	0.097263
		0.058464	0.09142
		0.049592	0.08344
		0.065952	0.066737
		0.055343	0.075756
		0.045795	0.073913
		0.053263	0.065667
		0.055136	0.098626
		0.070068	0.100569
		0.045554	0.104233
		0.068222	0.09677
		0.049696	0.088467
		0.036452	0.090429
		0.066322	0.09709
		0.090571	0.085004
		0.05307	0.084729
		0.021764	0.085861
		0.09294	0.077496
		0.050459	0.072566
		0.015293	0.088048
		0.045482	0.096358
		0.060743	0.091794
		0.045518	0.090461
		0.078337	0.110186
		0.060649	0.112822
		0.056381	0.075783
		0.051223	0.064524
		0.06009	0.103756
		0.060935	0.108515
		0.054218	0.082822
		0.081697	0.080293
		0.082547	0.089723
		0.055638	0.091921
		0.031149	0.116162
		0.061133	0.114141
		0.061098	0.08575
		0.062971	0.092892
		0.072608	0.121705
		0.073266	0.115081
		0.056197	0.076352
		0.079628	0.095428
		0.076391	0.136647
		0.044603	0.135906
		0.03563	0.073308
		0.050508	0.076601
		0.052852	0.102003
		0.058203	0.100113
		0.061936	0.10248
		0.04025	0.109771
		0.064972	0.073263
		0.054686	0.070842
		0.052487	0.079669
		0.063303	0.08757
		0.081027	0.073489
		0.05272	0.069956
		0.064318	0.087903
		0.068001	0.092589
		0.05387	0.121512
		0.038999	0.119984
		0.102214	0.129501
		0.052025	0.092748
		0.052361	0.090646
		0.056401	0.103845
		0.07257	0.104885
		0.053847	0.104771
		0.043528	0.092331
		0.064366	0.076514
		0.065966	0.074037
		0.061137	0.075062
		0.075132	0.080491
		0.064335	0.118324
		0.060361	0.10435
		0.057919	0.073513
		0.071112	0.074083
		0.058935	0.105277
		0.064354	0.096178
		0.050845	0.124158
		0.068201	0.126857
		0.077587	0.106121
		0.059892	0.09804
		0.040512	0.101282
		0.078522	0.084646
		0.03507	0.088284
		0.048172	0.075205
		0.126982	0.08599
		0.053351	0.092018
		0.052695	0.099422
		0.095724	0.10309
		0.025893	0.090315
		0.070959	0.086562
		0.097348	0.126051
		0.035294	0.137769
		0.043277	0.102492
		0.04437	0.083369
		0.065787	0.084897
		0.063791	0.102742
		0.056223	0.099557
		0.041917	0.087413
		0.047935	0.093404
		0.083029	0.102217
		0.03746	0.082461
		0.083912	0.094858
		0.081803	0.06934
		0.079661	0.074722
		0.063927	0.07909
		0.051375	0.067507
		0.05694	0.109698
		0.047504	0.110489
		0.047158	0.092177
		0.054271	0.083019
		0.047595	0.095829
		0.048993	0.106549
		0.05025	0.134356
		0.090924	0.132366
		0.066716	0.088912
		0.049801	0.093285
		0.042965	0.147058
		0.051945	0.143426
		0.054896	0.146657
		0.04737	0.155111
		0.07738	0.155793
		0.066338	0.150748
		0.051618	0.137902
		0.074177	0.149486
		0.060304	0.095364
		0.067281	0.085826
		0.073338	0.071793
		0.085346	0.075605
		0.094461	0.07608
		0.091547	0.072904
		0.074115	0.096808
		0.058347	0.10086
		0.05219	0.101971
		0.069105	0.096454
		0.075815	0.130994
		0.06859	0.142675
		0.038477	0.098864
		0.048607	0.108257
		0.077403	0.091949
		0.062348	0.084217
		0.080761	0.063601
		0.055403	0.069075
		0.087447	0.074135
		0.035198	0.078388
		0.034004	0.095953
		0.059908	0.089083
		0.05571	0.108603
		0.052044	0.100848
		0.05653	0.075984
		0.050207	0.08056
		0.074954	0.109276
		0.069529	0.102996
		0.079146	0.09987
		0.046945	0.110156
		0.055308	0.121238
		0.050256	0.114392
		0.067983	0.130535
		0.045276	0.13757
		0.055075	0.13076
		0.056276	0.128786
		0.074079	0.112246
		0.056236	0.114251
		0.055185	0.080269
		0.065713	0.104596
		0.059492	0.145581
		0.089083	0.139812
		0.048581	0.089233
		0.046443	0.080489
		0.060232	0.109056
		0.036195	0.119842
		0.041133	0.08654
		0.039751	0.081866
		0.05496	0.0983
		0.049436	0.089954
		0.059601	0.082088
		0.044343	0.079237
		0.073007	0.127926
		0.061249	0.132291
		0.043595	0.118829
		0.070479	0.108002
		0.046303	0.102405
		0.054907	0.109262
		0.062724	0.07451
		0.054949	0.069427
		0.046358	0.090418
		0.068212	0.096687
		0.056569	0.108356
		0.073178	0.100233
		0.08519	0.074667
		0.062368	0.075729
		0.067211	0.147937
		0.047856	0.143309
		0.083084	0.091041
		0.082262	0.095276
		0.075357	0.071536
		0.175367	0.096775
		0.059939	0.107093
		0.094669	0.092803
		0.031848	0.092861
		0.055377	0.097087
		0.064526	0.142227
		0.061866	0.112925
		0.064852	0.074972
		0.0373	0.101272
		0.056043	0.10056
		0.071726	0.084528
		0.055151	0.098152
		0.076981	0.078424
		0.061424	0.108927
		0.077795	0.10219
		0.058125	0.080566
		0.08659	0.096996
		0.041545	0.084764
		0.05741	0.111681
		0.06652	0.078578
		0.046108	0.088524
		0.065712	0.123433
		0.026233	0.1261
		0.06989	0.074645
		0.081319	0.080535
		0.052692	0.102171
		0.075978	0.082295
		0.049772	0.094896
		0.053354	0.094132
		0.052027	0.066208
		0.034682	0.065128
		0.04996	0.084297
		0.109823	0.138268
		0.034035	0.088874
		0.049228	0.091704
		0.068851	0.07369
		0.043058	0.08096
		0.053193	0.083781
		0.085302	0.086033
		0.06868	0.091944
		0.056151	0.086003
		0.066932	0.096732
		0.056207	0.127495
		0.106	0.125721
		0.034579	0.114949
		0.070492	0.087802
		0.039817	0.086769
		0.060369	0.071028
		0.037417	0.070137
		0.042913	0.08255
		0.03481	0.073125
		0.066014	0.083297
		0.110528	0.086228
		0.059786	0.099547
		0.089647	0.10088
		0.063314	0.228173
		0.069244	0.158707
		0.064171	0.048256
		0.059583	0.085375
		0.071171	0.102867
		0.072183	0.097483
		0.077738	0.045199
		0.063813	0.080788
		0.040477	0.07244
		0.05599	0.06134
		0.078989	0.056777
		0.062162	0.065024
		0.053643	0.077821
		0.05175	0.057774
		0.06431	0.121222
		0.057717	0.101356
		0.048615	0.102905
		0.052362	0.078823
		0.068345	0.031471
		0.066769	0.073809
		0.064957	0.098682
		0.06422	0.08208
		0.089556	0.089769
		0.11505	0.105113
		0.055642	0.111003
		0.046149	0.072828
		0.100224	0.070239
		0.061093	0.082788
		0.047114	0.078605
		0.059229	0.090186
		0.051839	0.083841
		0.0654	0.084674
		0.039327	0.096317
		0.044496	0.094057
		0.067239	0.073501
		0.056268	0.075668
		0.053863	0.068244
		0.063803	0.057686
		0.067212	0.085305
		0.047161	0.070914
		0.049457	0.069795
		0.043513	0.063806
		0.055605	0.08847
		0.061588	0.048314
		0.0695	0.063912
		0.063711	0.051197
		0.049536	0.063411
		0.068332	0.064988
		0.068601	0.052865
		0.046728	0.105147
		0.052338	0.066642
		0.066608	0.048846
		0.054678	0.066958
		0.078948	0.088168
		0.046762	0.130173
		0.049856	0.092985
		0.056709	0.150762
		0.07644	0.069156
		0.052092	0.085591
		0.06785	0.056956
		0.071973	0.05893
		0.059985	0.090653
		0.071101	0.061167
		0.056328	0.061148
		0.068619	0.064428
		0.048493	0.06765
		0.050354	0.072467
		0.058743	0.079471
		0.040362	0.077036
		0.040881	0.089865
		0.068673	0.068656
		0.093177	0.090504
		0.057276	0.059958
		0.044277	0.068739
		0.060055	0.070653
		0.050482	0.067111
		0.065734	0.062557
		0.037816	0.058116
		0.048932	0.05521
		0.029188	0.200115
		0.05207	0.041546
		0.07236	0.054457
		0.044622	0.09629
		0.080881	0.087527
		0.062671	0.064563
		0.042716	0.056584
		0.072654	0.066509
		0.064003	0.063817
		0.066666	0.080325
		0.088969	0.058286
		0.097352	0.060832
		0.061038	0.077376
		0.073171	0.076261
		0.069077	0.053373
		0.030782	0.050856
		0.0779	0.063675
		0.058319	0.049881
		0.090503	0.162109
		0.056807	0.067358
		0.064516	0.097533
		0.037178	0.088533
		0.068558	0.037286
		0.061335	0.058763
		0.048154	0.067415
		0.06046	0.168393
		0.060291	0.129636
		0.080586	0.17682
		0.057178	0.147193
		0.047581	0.146753
		0.049502	0.149401
		0.050986	0.10014
		0.075427	0.083109
		0.041359	0.130054
		0.038366	0.122619
		0.046158	0.11303
		0.059543	0.159258
		0.076355	0.121803
		0.078997	0.063089
		0.05757	0.069295
		0.051597	0.094968
		0.057737	0.060253
		0.066603	0.084816
		0.065331	0.09103
		0.058888	0.078016
		0.050812	0.088274
		0.017982	0.087141
		0.071933	0.095911
		0.077764	0.058648
		0.057485	0.082942
		0.046935	0.09812
		0.06271	0.077618
		0.059389	0.077693
		0.059874	0.080335
		0.061119	0.069762
		0.047992	0.070764
		0.064632	0.069596
		0.052985	0.098098
		0.047319	0.074785
		0.060907	0.078644
		0.067675	0.084115
		0.058504	0.057512
		0.076189	0.065941
		0.042338	0.079387
		0.052299	0.075619
		0.041901	0.080943
		0.061584	0.092812
		0.04785	0.102226
		0.047661	0.097498
		0.072643	0.071809
		0.042726	0.099219
		0.060806	0.087564
		0.048659	0.118524
		0.056147	0.085885
		0.05404	0.063668
		0.05782	0.079288
		0.089329	0.05956
		0.064878	0.075148
		0.045668	0.08512
		0.057662	0.090872
		0.076944	0.103856
		0.087895	0.097977
		0.053692	0.104122
		0.068687	0.089691
		0.093802	0.109796
		0.062909	0.128043
		0.089087	0.116268
		0.048691	0.119189
		0.043694	0.127646
		0.066056	0.050441
		0.041276	0.065784
		0.033591	0.072116
		0.067606	0.060499
		0.040031	0.06272
		0.077492	0.068923
		0.050477	0.056266
		0.064167	0.045941
		0.050262	0.049217
		0.038665	0.060215
		0.039741	0.090156
		0.041052	0.045938
		0.078068	0.066476
		0.069587	0.052292
		0.09395	0.049875
		0.050779	0.064556
		0.06125	0.071326
		0.058559	0.071824
		0.070705	0.121452
		0.063747	0.129377
		0.053097	0.161792
		0.053949	0.060699
		0.056939	0.086664
		0.057963	0.084196
		0.077685	0.092013
		0.048243	0.130614
		0.06186	0.088174
		0.057677	0.075702
		0.062826	0.068455
		0.086445	0.124762
		0.059615	0.068104
		0.042542	0.113653
		0.114519	0.099562
		0.059752	0.063289
		0.053321	0.054569
		0.071827	0.066734
		0.056453	0.04408
		0.031341	0.046651
		0.059681	0.052684
		0.047898	0.064367
		0.055176	0.064157
		0.047987	0.086641
		0.058253	0.077734
		0.065368	0.058195
		0.050933	0.052448
		0.059992	0.075392
		0.049518	0.051164
		0.036096	0.056432
		0.071212	0.070424
		0.064137	0.059737
		0.055626	0.056276
		0.070157	0.067625
		0.047181	0.083598
		0.07729	0.056851
		0.05586	0.063822
		0.047867	0.052881
		0.052951	0.127887
		0.050796	0.066908
		0.033459	0.081012
		0.074815	0.052563
		0.064675	0.084058
		0.052497	0.083911
		0.064141	0.086603
		0.040389	0.072132
		0.042691	0.089441
		0.036461	0.087112
		0.054722	0.081594
		0.029782	0.102198
		0.059469	0.089247
		0.064745	0.110949
		0.052133	0.093729
		0.057573	0.064659
		0.059067	0.089754
		0.051357	0.146785
		0.050634	0.099146
		0.067342	0.073158
		0.091812	0.056235
		0.045891	0.048827
		0.060908	0.062043
		0.050627	0.100887
		0.081426	0.083822
		0.067112	0.093953
		0.07134	0.081576
		0.046014	0.099118
		0.03826	0.083854
		0.079015	0.063795
		0.067377	0.052733
		0.067188	0.055416
		0.061811	0.071543
		0.056992	0.074245
		0.065812	0.066478
		0.041983	0.069304
		0.064212	0.065599
		0.077966	0.057696
		0.050582	0.068365
		0.060042	0.097523
		0.049612	0.062644
		0.056335	0.067694
		0.060178	0.085269
		0.040492	0.098668
		0.043056	0.062271
		0.041815	0.067241
		0.044641	0.102462
		0.049477	0.077029
		0.112108	0.141354
		0.068897	0.082043
		0.082007	0.095046
		0.060447	0.089679
		0.049678	0.115148
		0.09075	0.108339
		0.089339	0.10433
		0.041865	0.11734
		0.064473	0.121344
		0.065821	0.111953
		0.02791	0.115155
		0.069666	0.073239
		0.066092	0.078678
		0.063303	0.12598
		0.074573	0.089868
		0.067161	0.156421
		0.069423	0.067512
		0.058912	0.120892
		0.04333	0.083176
		0.033009	0.095171
		0.080696	0.07201
		0.05849	0.074036
		0.053333	0.079861
		0.053366	0.106273
		0.058982	0.055842
		0.071041	0.063564
		0.059725	0.079681
		0.080127	0.107547
		0.030639	0.11259
		0.081463	0.067528
		0.070628	0.08532
		0.067771	0.117916
		0.06935	0.092362
		0.047172	0.095234
		0.054863	0.089397
		0.061785	0.092492
		0.073889	0.142208
		0.067017	0.092113
		0.047838	0.093085
		0.049158	0.09721
		0.045873	0.094657
		0.070001	0.103471
		0.050766	0.052287
		0.046965	0.057914
		0.062237	0.052267
		0.058228	0.072217
		0.067424	0.074049
		0.068824	0.063862
		0.065113	0.125969
		0.055087	0.103421
		0.058164	0.101223
		0.073879	0.089509
		0.057479	0.114837
		0.048132	0.104303
		0.051011	0.06369
		0.061073	0.070335
		0.066794	0.061734
		0.049474	0.067476
		0.053676	0.098041
		0.089081	0.088326
		0.042039	0.069888
		0.056931	0.074569
		0.069363	0.085745
		0.08034	0.077383
		0.050056	0.081693
		0.069007	0.070771
		0.061678	0.095594
		0.073491	0.067037
		0.050726	0.133183
		0.07196	0.057991
		0.067944	0.046513
		0.058527	0.084981
		0.052612	0.04753
		0.073289	0.061751
		0.065774	0.042203
		0.062167	0.058675
		0.060077	0.079171
		0.058827	0.064177
		0.058213	0.08227
		0.05901	0.06525
		0.052737	0.063782
		0.033476	0.064045
		0.067745	0.074899
		0.057922	0.048014
		0.052522	0.063609
		0.066327	0.052848
		0.075349	0.050151
		0.058862	0.138269
		0.056712	0.098462
		0.066567	0.079381
		0.078173	0.047445
		0.054541	0.064539
		0.054608	0.083295
		0.052955	0.058712
		0.056173	0.066611
		0.063381	0.054841
		0.043531	0.069268
		0.066387	0.121015
		0.058397	0.116346
		0.037023	0.101783
		0.058432	0.100884
		0.075417	0.091451
		0.05404	0.074394
		0.050966	0.081374
		0.057461	0.113925
		0.056756	0.068468
		0.047116	0.08445
		0.028114	0.0983
		0.067208	0.08214
		0.053917	0.096137
		0.057816	0.117993
		0.054098	0.091581
		0.07447	0.056969
		0.058782	0.05851
		0.070724	0.05234
		0.044014	0.056504
		0.070112	0.064936
		0.045701	0.048507
		0.060639	0.102534
		0.041348	0.074432
		0.114815	0.074471
		0.050798	0.070085
		0.059699	0.081843
		0.051816	0.083519
		0.059423	0.069403
		0.049298	0.067446
		0.043858	0.050787
		0.037464	0.070927
		0.053684	0.061487
		0.056774	0.046071
		0.087935	0.061171
		0.056177	0.070598
		0.060526	0.072239
		0.034673	0.071136
		0.039268	0.079505
		0.036312	0.049544
		0.114242	0.045187
		0.093478	0.067203
		0.066854	0.061349
		0.043656	0.057437
		0.042273	0.089487
		0.048222	0.055152
		0.055447	0.088881
		0.061591	0.06197
		0.050666	0.085373
		0.075605	0.097613
		0.079252	0.064745
		0.063443	0.108241
		0.065478	0.045932
		0.088928	0.082302
		0.056428	0.072562
		0.057217	0.081605
		0.035906	0.077592
		0.057395	0.067002
		0.035677	0.071926
		0.041325	0.076834
		0.055764	0.047691
		0.070425	0.047484
		0.049259	0.073951
		0.037715	0.104498
		0.043298	0.060861
		0.092492	0.08632
		0.074488	0.057554
		0.074084	0.039739
		0.062794	0.056369
		0.06692	0.056018
		0.068043	0.052455
		0.05281	0.098649
		0.064618	0.086033
		0.066077	0.04534
		0.067696	0.09484
		0.047933	0.085367
		0.068731	0.078958
		0.07777	0.064322
		0.049074	0.064851
		0.044113	0.116142
		0.063552	0.069056
		0.047364	0.073308
		0.052949	0.108818
		0.061609	0.080522
		0.067105	0.08152
		0.07117	0.099548
		0.064455	0.040907
		0.051587	0.084286
		0.039137	0.068642
		0.071763	0.04213
		0.071392	0.044906
		0.100143	0.048435
		0.055279	0.074591
		0.074296	0.077345
		0.066833	0.07255
		0.038572	0.060821
		0.056237	0.072979
		0.049489	0.078438
		0.053508	0.085085
		0.051667	0.119913
		0.049956	0.105476
		0.061958	0.109795
		0.065213	0.093154
		0.060888	0.095041
		0.03966	0.078428
		0.06207	0.063469
		0.051235	0.081201
		0.039504	0.070274
		0.041869	0.074752
		0.053085	0.056821
		0.058621	0.083607
		0.068496	0.054891
		0.054756	0.082401
		0.072339	0.074587
		0.037904	0.097929
		0.035231	0.090505
		0.040993	0.093355
		0.065652	0.075476
		0.041357	0.054661
		0.056639	0.104025
		0.085572	0.086028
		0.051762	0.066231
		0.092242	0.069113
		0.03921	0.052689
		0.046261	0.049089
		0.049518	0.151605
		0.069753	0.059666
		0.036725	0.077046
			0.06813
			0.067977
			0.078768
			0.140759
			0.100241
			0.105132
			0.09158
			0.067273
			0.046217
			0.090116
			0.189522
			0.066426
			0.116228
			0.075825
			0.158018
			0.140045
			0.11022
			0.060293
			0.061977
			0.124071
			0.078316
			0.144043
			0.079755
			0.063107
			0.105067
			0.061885
			0.07837
			0.057881
			0.078725
			0.080737
			0.054935
			0.107987
			0.080367
			0.062905
			0.055151
			0.069638
			0.060606
			0.076566
			0.092568
			0.06971
			0.102584
			0.12856
			0.066161
			0.144037
			0.085
			0.087407
			0.065804
			0.069943
			0.083436
			0.072741
			0.082108
			0.061876
			0.078003
			0.051421
			0.121025

## Sheet: Figure 3B
Figure 3B
Kappa	Illumina	454
MSE	0.788327	0.873294
XGBoost	0.85	0.71
RF	0.84	0.68
SVM	0.775282	0.557491

## Sheet: Figure 3C, E
Figure 3C								Figure 3E
Control (cont.5%)	Control (cont.10%)	Control (cont.15%)	Control (cont.20%)	Unhealthy (cont.5%)	Unhealthy (cont.10%)	Unhealthy (cont.15%)	Unhealthy (cont.20%)	Control (cont.5%)	Control (cont.10%)	Control (cont.15%)	Control (cont.20%)	Unhealthy (cont.5%)	Unhealthy (cont.10%)	Unhealthy (cont.15%)	Unhealthy (cont.20%)
0.0811362	0.0803249	0.085656	0.0888296	0.170372	0.178835	0.170286	0.168344	0.0896904	0.0859702	0.0923592	0.147117	0.172022	0.18117	0.189345	0.206436
0.140966	0.141971	0.142217	0.142013	0.0917638	0.088815	0.0952338	0.0865059	0.140972	0.144965	0.14778	0.145923	0.0957282	0.0996585	0.119825	0.132882
0.0851063	0.0781769	0.0910087	0.0835227	0.104465	0.104936	0.104981	0.128053	0.0874512	0.101058	0.0981609	0.123342	0.111713	0.144213	0.121353	0.123902
0.132796	0.128784	0.141957	0.12094	0.0526701	0.0537519	0.0567017	0.0561012	0.142602	0.136711	0.155649	0.142689	0.0536239	0.0549847	0.0561938	0.0635862
0.0993616	0.0981408	0.095718	0.121251	0.13254	0.13297	0.126561	0.134371	0.104266	0.123586	0.113995	0.190375	0.141322	0.138266	0.139068	0.148132
0.0572335	0.0583024	0.062341	0.0654342	0.076608	0.0770454	0.0742362	0.0845267	0.0577148	0.0650402	0.0636694	0.067496	0.0766792	0.083703	0.0853685	0.0952531
0.0849511	0.0820906	0.0780522	0.090017	0.0774484	0.0853253	0.0774109	0.0911091	0.0876713	0.0944798	0.105497	0.152962	0.0912221	0.087235	0.0983335	0.0933452
0.0697578	0.0796146	0.0750598	0.0696624	0.0986372	0.0981526	0.103279	0.088801	0.071109	0.0744663	0.0853166	0.0998695	0.103704	0.110107	0.117826	0.124175
0.0717625	0.0762232	0.0856838	0.0858153	0.0792425	0.0837314	0.0998747	0.0855941	0.0798155	0.0855602	0.0984467	0.0993655	0.0808723	0.0942555	0.0896339	0.117614
0.0765124	0.0837444	0.08044	0.0838076	0.0642661	0.0645241	0.0712723	0.0752013	0.103613	0.0955256	0.095685	0.114056	0.0623966	0.0958652	0.0677169	0.0724419
0.0726324	0.0705503	0.0874091	0.089214	0.0838736	0.0872744	0.0874128	0.0876132	0.0761063	0.0948846	0.0894302	0.104828	0.0862445	0.088693	0.0939268	0.0993004
0.0786405	0.0777216	0.0812823	0.10012	0.0792224	0.0754561	0.0980606	0.0725192	0.0806811	0.0867625	0.0931108	0.105667	0.079309	0.0869061	0.0854573	0.0954595
0.0750008	0.0782962	0.0779238	0.0754505	0.108757	0.113581	0.109807	0.112754	0.0783961	0.0867521	0.0905485	0.0962852	0.111659	0.125637	0.125038	0.127476
0.105724	0.107539	0.096429	0.117132	0.0693579	0.0682871	0.0711444	0.0698167	0.110729	0.113026	0.122799	0.138597	0.0698542	0.0736974	0.0727791	0.0882573
0.0747709	0.0853789	0.0784669	0.0824173	0.0959359	0.0955741	0.0919232	0.0947826	0.0760638	0.0818287	0.118211	0.0974016	0.096512	0.106416	0.103255	0.104689
0.0749335	0.0763884	0.0822727	0.0861193	0.168223	0.16242	0.161927	0.157089	0.0769365	0.0887684	0.0864254	0.114726	0.169761	0.186431	0.178874	0.167546
0.0678552	0.068848	0.0767767	0.0673358	0.141385	0.137961	0.1366	0.13974	0.081353	0.071997	0.0738515	0.0832486	0.146869	0.150661	0.151588	0.155949
0.0701361	0.0727892	0.0765654	0.0748749	0.0864994	0.0954708	0.0952753	0.108098	0.0831345	0.0827133	0.0918907	0.103946	0.0972614	0.110518	0.118185	0.109431
0.0729104	0.0727161	0.079725	0.071966	0.0821553	0.0826823	0.0841957	0.0738883	0.0731948	0.0757934	0.0822608	0.0986679	0.0873544	0.114496	0.0849359	0.117276
0.0810941	0.0809343	0.0801731	0.0780001	0.09372	0.0945274	0.101884	0.0954084	0.0817985	0.0801561	0.0906068	0.0971165	0.0954671	0.0949644	0.104184	0.128119
0.0805205	0.081873	0.0841132	0.0817046	0.159456	0.151938	0.15594	0.173488	0.0831289	0.082478	0.0898687	0.0935456	0.15817	0.160594	0.16518	0.161593
0.0829359	0.0859529	0.0834751	0.0803608	0.0523121	0.0589302	0.0623755	0.0593169	0.0843917	0.0904937	0.091865	0.0881844	0.0789472	0.0929009	0.095086	0.100803
0.0875902	0.091963	0.104156	0.0946515	0.0520265	0.0564593	0.0790489	0.066806	0.0914713	0.0913056	0.103016	0.120603	0.0630838	0.0719367	0.0886712	0.0785338
0.08289	0.0834038	0.0790163	0.0741959	0.115201	0.12449	0.109077	0.101328	0.0907947	0.0880244	0.0973238	0.0974244	0.126982	0.123993	0.127199	0.145416
0.0843958	0.07956	0.0824276	0.0861299	0.0983402	0.100845	0.0980493	0.0993187	0.0833753	0.08891	0.0942424	0.099246	0.106662	0.104088	0.141073	0.126733
0.086112	0.0918677	0.0945479	0.0895109	0.160697	0.161202	0.162466	0.156563	0.0906379	0.0995955	0.102807	0.119474	0.161354	0.163097	0.165431	0.181447
0.0735595	0.0742831	0.0804108	0.0867704	0.0986993	0.102843	0.106752	0.116702	0.0775855	0.0876865	0.118277	0.113754	0.102712	0.10193	0.112852	0.128704
0.0692449	0.0685489	0.0691393	0.0804287	0.0932662	0.0978513	0.0973261	0.0981609	0.0699958	0.0928887	0.0773968	0.0807701	0.0948004	0.10211	0.100024	0.123169
0.0736045	0.0791671	0.0751839	0.0816837	0.112026	0.112678	0.11925	0.122211	0.0808088	0.0979925	0.0876487	0.12787	0.116099	0.134487	0.122613	0.129568
0.0608644	0.0635585	0.0793892	0.0588598	0.135088	0.136148	0.138808	0.136053	0.0592231	0.080785	0.0742329	0.0891737	0.135318	0.13902	0.131922	0.141418
0.087176	0.0911751	0.090949	0.0859264	0.135571	0.118933	0.122859	0.100796	0.0892704	0.106531	0.0971107	0.103918	0.128701	0.13696	0.144298	0.16491
0.0620615	0.0759123	0.0714554	0.0741103	0.0911924	0.106333	0.10066	0.115542	0.0641762	0.0782041	0.0825956	0.0928806	0.0904682	0.105298	0.115756	0.126659
0.0748733	0.0832371	0.0765914	0.0966761	0.153878	0.17247	0.143306	0.149949	0.0811583	0.0928544	0.119741	0.135462	0.172009	0.162436	0.171212	0.174949
0.0821464	0.081117	0.0975381	0.0864213	0.150814	0.142483	0.135224	0.131881	0.0869399	0.0922966	0.101032	0.130315	0.162751	0.161528	0.190732	0.159009
0.0727639	0.0773444	0.0933981	0.0742152	0.156313	0.159111	0.145653	0.131032	0.0735943	0.0778775	0.0921555	0.0887696	0.164195	0.168345	0.170753	0.191853
0.0681977	0.0742241	0.0853561	0.0695946	0.0866366	0.0889428	0.0891093	0.0911727	0.0741569	0.0974847	0.0841735	0.0896632	0.092303	0.108966	0.121842	0.11426
0.0721223	0.0740749	0.0861403	0.066429	0.0955179	0.0963665	0.0944402	0.0994037	0.0875678	0.0837884	0.0842479	0.100548	0.0976084	0.107409	0.099923	0.11437
0.0751709	0.0796933	0.0737822	0.0870409	0.125731	0.12397	0.140485	0.116982	0.0776441	0.0921884	0.0869941	0.0965921	0.138508	0.13681	0.152633	0.210173
0.064226	0.0644835	0.0723869	0.0607434	0.131374	0.133686	0.136523	0.118682	0.0641198	0.0678399	0.075301	0.11573	0.133308	0.135928	0.155434	0.141838
0.0559798	0.069314	0.0649114	0.0822234	0.116232	0.12074	0.116594	0.111558	0.0613417	0.0775575	0.0731121	0.0868853	0.128125	0.141066	0.152824	0.155444
0.065557	0.0732474	0.070107	0.0666115	0.0337241	0.0345743	0.0452048	0.0479028	0.0821711	0.0880242	0.0980133	0.089326	0.0367579	0.0386719	0.0453071	0.0468742
0.058211	0.0653419	0.0839094	0.0810817	0.130003	0.123048	0.120479	0.111837	0.0701082	0.0740264	0.0792533	0.124151	0.130415	0.125463	0.155783	0.159656
0.0691622	0.0759281	0.0893169	0.0951732	0.129396	0.120843	0.136204	0.135847	0.0726782	0.0855365	0.0887802	0.101984	0.148603	0.132401	0.139009	0.168429
0.0644951	0.0684631	0.0936849	0.0593953	0.0255203	0.0277953	0.0354746	0.0262029	0.0683435	0.0780444	0.0819257	0.0951385	0.0462177	0.0300674	0.0505545	0.0508937
0.0667472	0.0637232	0.0738207	0.0757413	0.0965793	0.0946115	0.105629	0.11549	0.069075	0.0791955	0.0916123	0.0863841	0.103903	0.115146	0.113385	0.119114
0.0691451	0.071306	0.0857735	0.0694786	0.0955673	0.103528	0.0920417	0.0995864	0.0706174	0.0911508	0.084179	0.086316	0.101693	0.12471	0.12493	0.115943
0.0807503	0.0852619	0.082486	0.072619	0.11047	0.114657	0.111813	0.103507	0.0786901	0.084192	0.0855883	0.10286	0.116655	0.137656	0.134226	0.157995
0.0697424	0.0807935	0.0662748	0.0677478	0.0897745	0.0872757	0.0890762	0.100015	0.0793594	0.0861376	0.09211	0.103284	0.091712	0.0982114	0.116298	0.135599
0.0781292	0.0814601	0.0789374	0.0926354	0.095912	0.099295	0.0847815	0.100568	0.0801937	0.0838797	0.10204	0.0972863	0.102049	0.103211	0.10252	0.133172
0.078506	0.078578	0.0813475	0.0853496	0.0874373	0.0854889	0.090799	0.0948608	0.079769	0.0887481	0.105077	0.105296	0.0945672	0.0990473	0.0961392	0.131078
0.0767188	0.0809503	0.0971578	0.0790576	0.095843	0.0995352	0.107233	0.0936079	0.0820839	0.0859758	0.0890487	0.102796	0.10779	0.122727	0.115452	0.120712
0.0731541	0.0842802	0.0831684	0.0755988	0.0935417	0.0951442	0.0911356	0.0901641	0.0834374	0.0827072	0.0939523	0.0970206	0.10047	0.102377	0.110003	0.113127
0.073853	0.0853186	0.0848629	0.0851846	0.095802	0.0915995	0.0901268	0.0938287	0.078594	0.0858973	0.122088	0.105905	0.0947228	0.0990462	0.137309	0.132223
0.0772504	0.0830557	0.102447	0.0889256	0.0913496	0.0939632	0.0881917	0.0870633	0.0878451	0.088253	0.110258	0.0936378	0.0951825	0.102716	0.11235	0.137029
0.0699404	0.0790427	0.0822173	0.0747434	0.0737387	0.077072	0.0802385	0.0755602	0.075684	0.086553	0.0872294	0.0965076	0.0774363	0.0783392	0.105193	0.0949109
0.0776855	0.0847524	0.093671	0.0822166	0.0941814	0.0977245	0.0915573	0.0882191	0.0831578	0.0936959	0.0994763	0.130741	0.103623	0.10249	0.104718	0.120816
0.0791489	0.0752102	0.0745253	0.0976589	0.095353	0.105881	0.0984194	0.096355	0.0730985	0.0977936	0.10922	0.104839	0.108989	0.107076	0.10218	0.117958
0.0659416	0.0679681	0.083682	0.071941	0.0933527	0.0983662	0.112235	0.0972061	0.0693967	0.0846613	0.0815345	0.0996585	0.0991523	0.110343	0.117744	0.107288
0.0975851	0.0963175	0.0926459	0.123187	0.0695094	0.0613824	0.0762409	0.0837165	0.114931	0.102963	0.111094	0.11036	0.0757928	0.139882	0.091688	0.093685
0.0687374	0.0664852	0.0790994	0.0805551	0.0683077	0.064356	0.0657176	0.0946627	0.0809339	0.0918316	0.0935627	0.0971693	0.0721961	0.0916544	0.089875	0.0986843
0.0681047	0.075106	0.0754488	0.0997497	0.118676	0.116387	0.107483	0.103512	0.0691743	0.0806682	0.100182	0.0867408	0.132988	0.124781	0.132445	0.162519
0.0753565	0.0745776	0.0752411	0.0773516	0.0945306	0.0910658	0.0807621	0.0885205	0.0797631	0.0805956	0.0952621	0.105116	0.0949038	0.102849	0.107985	0.127469
0.0829467	0.0782739	0.0905663	0.0759192	0.0929404	0.0985132	0.0838549	0.093855	0.081947	0.148399	0.101052	0.102231	0.105173	0.111509	0.120088	0.104597
0.0624704	0.0669484	0.0638492	0.0746012	0.0951389	0.104915	0.103309	0.107248	0.0635851	0.0798824	0.072862	0.0939159	0.102929	0.118186	0.0947633	0.111569
0.0616336	0.0683125	0.0651585	0.0666979	0.0923839	0.0843913	0.0894884	0.106815	0.0628859	0.0748447	0.0850483	0.0831969	0.0939415	0.100895	0.12453	0.108986
0.0645574	0.0798877	0.0636718	0.0787443	0.0864378	0.0863433	0.0854519	0.0988395	0.0667806	0.0735947	0.0787066	0.116144	0.0902123	0.0943189	0.102785	0.104008
0.0760155	0.0776874	0.0776785	0.0942301	0.0907816	0.0856412	0.0885597	0.092513	0.0792356	0.0855574	0.101697	0.129319	0.0905404	0.0943691	0.142772	0.111947
0.0695083	0.0686814	0.0823463	0.0964448	0.0840148	0.0856577	0.0752387	0.0759137	0.0743041	0.0935601	0.0790112	0.182372	0.0873386	0.0933394	0.117137	0.12675
0.0985543	0.103915	0.0986446	0.0960097	0.0778159	0.0929936	0.0778701	0.0882162	0.10269	0.116148	0.110268	0.126072	0.0859755	0.0913276	0.100168	0.122702
0.0748884	0.091415	0.078476	0.0932031	0.081695	0.0853328	0.0846512	0.0988502	0.0842078	0.0904456	0.0964542	0.131217	0.0862316	0.126643	0.106756	0.106641
0.0691466	0.0689011	0.0722992	0.0755405	0.0695011	0.0703537	0.0691571	0.0752389	0.0688004	0.0737603	0.0793996	0.11431	0.089874	0.0832196	0.0968012	0.100635
0.0718463	0.0737267	0.0733167	0.0808437	0.078019	0.0712909	0.0853181	0.0866016	0.0789681	0.0753188	0.117464	0.0933722	0.0795005	0.0905576	0.102596	0.0931888
0.0813621	0.0770643	0.0786627	0.0883531	0.0741033	0.0748745	0.0825427	0.103769	0.078567	0.0921022	0.0823377	0.0891821	0.0792958	0.0843772	0.110826	0.0928841
0.080093	0.08073	0.0839214	0.0797263	0.0877646	0.0833859	0.115066	0.0874596	0.0826538	0.0849521	0.0972397	0.0954061	0.0886807	0.107964	0.102583	0.129563
0.0699115	0.0647881	0.0749738	0.085711	0.0949898	0.0951682	0.0974275	0.0980313	0.0698388	0.0777462	0.0831772	0.100109	0.100938	0.0955625	0.122951	0.116221
0.0642912	0.0755488	0.07574	0.0789118	0.102902	0.103549	0.09855	0.105721	0.0705053	0.0791252	0.0944476	0.106936	0.104222	0.10613	0.110335	0.142401
0.0676825	0.069734	0.0690202	0.0820958	0.167404	0.161955	0.145783	0.147129	0.074609	0.0804132	0.087805	0.117852	0.171725	0.1719	0.171734	0.193837
0.0766822	0.0763121	0.0758633	0.0753376	0.0848915	0.0865671	0.0900858	0.0887473	0.0775007	0.0823143	0.0895975	0.0857099	0.0887919	0.0968475	0.119413	0.094054
0.0743123	0.0743988	0.0758234	0.082575	0.110612	0.109744	0.1092	0.106686	0.0761814	0.0791254	0.0837647	0.0870227	0.114775	0.117431	0.170503	0.137858
0.06192	0.0662029	0.0778253	0.0638354	0.117007	0.118183	0.11156	0.104808	0.0652851	0.0881211	0.0829628	0.0884772	0.115916	0.118384	0.131693	0.126409
0.0665634	0.0748605	0.0849159	0.0740868	0.105659	0.103038	0.119937	0.104573	0.0699719	0.077485	0.110749	0.0942213	0.115971	0.123716	0.121343	0.130456
0.0717424	0.0755122	0.0914621	0.0879653	0.104466	0.0985515	0.100087	0.115445	0.073678	0.101734	0.0844654	0.093817	0.110738	0.142425	0.19727	0.116835
0.0755967	0.0776641	0.106805	0.0766519	0.103736	0.106495	0.122902	0.117338	0.0784479	0.0977371	0.0978156	0.102304	0.111922	0.127204	0.120753	0.133429
0.0745621	0.0791489	0.0832812	0.0832239	0.107802	0.0949442	0.0946952	0.095817	0.0845124	0.0894287	0.0902142	0.107414	0.118387	0.112992	0.118635	0.116052
0.0673171	0.0702108	0.078061	0.0704526	0.0997975	0.109074	0.107157	0.101166	0.0732637	0.0851365	0.0841998	0.133942	0.103401	0.104329	0.101838	0.120014
0.073242	0.0738543	0.0783663	0.0788988	0.061042	0.0548267	0.0517132	0.0657853	0.075074	0.0831144	0.0803847	0.0851431	0.0655588	0.0977849	0.0832018	0.14647
0.113357	0.113344	0.101097	0.0921617	0.0886236	0.0924007	0.0893105	0.0880623	0.117975	0.120924	0.128475	0.127811	0.0944469	0.0975447	0.120449	0.109177
0.105661	0.112742	0.114224	0.101457	0.111082	0.114141	0.109526	0.104871	0.110414	0.123159	0.14296	0.143539	0.120853	0.149792	0.13173	0.137044
0.101802	0.099832	0.108874	0.103982	0.0932764	0.105646	0.0953036	0.111467	0.108423	0.097426	0.139858	0.119288	0.106368	0.121101	0.120478	0.12382
0.105931	0.107037	0.116175	0.116294	0.0964011	0.111092	0.0919693	0.108679	0.109252	0.117337	0.121508	0.150616	0.105204	0.105101	0.112059	0.11707
0.0838867	0.0864574	0.0854959	0.088988	0.105465	0.100601	0.0953047	0.0998754	0.0770509	0.0895226	0.0998647	0.126749	0.117209	0.120678	0.118373	0.124558
0.0734804	0.0752942	0.0704573	0.0878386	0.0990772	0.0865811	0.0894853	0.0937957	0.0735675	0.080949	0.101176	0.0894186	0.10035	0.108723	0.114276	0.125887
0.0727704	0.0824037	0.0694212	0.0790265	0.0960436	0.108641	0.0902964	0.0951157	0.0863295	0.087781	0.069805	0.113745	0.0990284	0.106483	0.149247	0.148498
0.0751341	0.0920588	0.077434	0.0871222	0.111699	0.119957	0.107308	0.104645	0.0801401	0.0827077	0.0936109	0.122395	0.112168	0.117509	0.126885	0.134147
0.0637164	0.0671378	0.062478	0.0631143	0.110692	0.098655	0.114863	0.109883	0.0636427	0.0716511	0.0760389	0.0881779	0.116315	0.130228	0.124432	0.131658
0.0620744	0.0621974	0.0704257	0.0929952	0.0982975	0.100223	0.102884	0.100202	0.0644308	0.0695009	0.078475	0.0764952	0.105671	0.105534	0.107663	0.122018
0.0848377	0.0774484	0.0866144	0.093088	0.0987728	0.105406	0.0942224	0.08587	0.0874151	0.104952	0.0959104	0.108869	0.102372	0.105205	0.127071	0.137708
0.124537	0.129263	0.124658	0.137396	0.101403	0.0903159	0.106652	0.104876	0.126656	0.130874	0.135658	0.144519	0.10261	0.10482	0.121103	0.141686
0.12975	0.129217	0.132411	0.14357	0.0935388	0.0989186	0.101364	0.0993106	0.133047	0.14722	0.136205	0.134853	0.101042	0.101132	0.128293	0.127027
0.126697	0.125796	0.108298	0.129973	0.08162	0.082319	0.0804027	0.0900437	0.130871	0.136483	0.138272	0.141079	0.0840839	0.104448	0.103814	0.100269
0.0854293	0.0882869	0.0884333	0.0865688	0.0791297	0.0807698	0.0858689	0.078976	0.0850204	0.089247	0.0965164	0.123968	0.0835386	0.085084	0.0904418	0.115567
0.0973781	0.0989134	0.0963315	0.10567	0.15245	0.140283	0.144803	0.14018	0.101313	0.104285	0.107917	0.11649	0.155364	0.150172	0.155005	0.146737
0.0867127	0.0882261	0.0953485	0.0979173	0.150291	0.150533	0.13679	0.147439	0.0884955	0.0950443	0.108571	0.105825	0.157537	0.14711	0.151781	0.159913
0.0786188	0.0854174	0.0884392	0.0812737	0.15467	0.147376	0.142258	0.132599	0.0851919	0.0943877	0.113487	0.111353	0.187122	0.150652	0.147417	0.185684
0.111467	0.118539	0.117314	0.118233	0.118031	0.112782	0.11994	0.114455	0.119624	0.118356	0.118741	0.121329	0.127688	0.129236	0.147095	0.13434
0.0702959	0.0780009	0.0855234	0.0907615	0.123781	0.126172	0.110517	0.115973	0.0755172	0.0825688	0.0890821	0.0904977	0.127957	0.133586	0.131026	0.138355
0.0917029	0.0805275	0.0821515	0.100989	0.119664	0.119381	0.114402	0.110021	0.0849109	0.0985033	0.11089	0.126299	0.129319	0.130229	0.132391	0.179823
0.0767092	0.0803832	0.0874862	0.0811929	0.101916	0.104119	0.0998701	0.0966718	0.0821791	0.0892462	0.104104	0.104944	0.113182	0.120302	0.146035	0.124349
0.0747067	0.0718461	0.0799797	0.0851991	0.0819007	0.0770553	0.0860142	0.0932715	0.0771556	0.0922827	0.0923755	0.120525	0.0917507	0.0985668	0.0934712	0.0964559
0.0875955	0.0927371	0.0914808	0.0970195	0.125816	0.11589	0.122781	0.115561	0.0905914	0.133336	0.113245	0.106981	0.134046	0.149141	0.148581	0.153601
0.0973516	0.104199	0.101812	0.111437	0.136111	0.122749	0.147789	0.125997	0.101278	0.11018	0.121867	0.13968	0.133072	0.136852	0.141499	0.142368
0.0944409	0.10785	0.108079	0.0993094	0.126093	0.132633	0.12439	0.126405	0.106682	0.124429	0.116449	0.120935	0.133975	0.134946	0.152141	0.143326
0.0875798	0.0843786	0.0993313	0.106284	0.118498	0.108593	0.109093	0.118849	0.103656	0.113409	0.110642	0.14195	0.129669	0.127449	0.181339	0.125148
0.0977271	0.0945156	0.0958501	0.110134	0.119821	0.102468	0.0925666	0.0995909	0.0960732	0.104029	0.108185	0.12717	0.116766	0.139927	0.123397	0.147193
0.0707846	0.0763119	0.0893744	0.0806265	0.102904	0.0996121	0.128272	0.103437	0.0782624	0.10418	0.0937064	0.0980865	0.114811	0.122062	0.152297	0.122348
0.0707085	0.0790226	0.0879085	0.0870954	0.0949609	0.104054	0.0984764	0.0843199	0.0817614	0.123909	0.100053	0.103727	0.101175	0.100263	0.0991299	0.139103
0.0592348	0.0601379	0.062462	0.0737385	0.0704767	0.0725694	0.0766122	0.0663921	0.0633057	0.0728841	0.0790693	0.0872999	0.0731924	0.0746713	0.087869	0.0811831
0.0845997	0.0893291	0.0885727	0.0901491	0.0677686	0.0706353	0.0665119	0.0662044	0.0918558	0.0974384	0.105715	0.103908	0.0685862	0.0712574	0.103243	0.0993376
0.0822119	0.0872972	0.0825635	0.0918483	0.115626	0.112734	0.109135	0.10798	0.086094	0.0940893	0.105006	0.10368	0.125369	0.152805	0.124062	0.15452
0.0729827	0.0762808	0.090678	0.0741759	0.130228	0.140028	0.129028	0.136203	0.0790393	0.0905244	0.085592	0.0869481	0.146543	0.141927	0.146041	0.151425
0.0769838	0.0732087	0.0809324	0.0893569	0.132341	0.135252	0.127217	0.122351	0.0740576	0.0910932	0.110189	0.120657	0.161563	0.149319	0.147418	0.144678
0.0643026	0.065282	0.0695685	0.0742794	0.0699437	0.06927	0.0786269	0.0675716	0.0665721	0.0694806	0.0735059	0.105896	0.0768557	0.076753	0.106034	0.090822
0.0813038	0.0852982	0.0937671	0.0899158	0.0807187	0.0826265	0.0723224	0.081452	0.0920652	0.0925938	0.0959218	0.101678	0.0802721	0.083862	0.0840797	0.0890516
0.0607623	0.0626366	0.0593377	0.0666912	0.0789929	0.078717	0.0770165	0.0792593	0.0898689	0.0909497	0.0824563	0.0836196	0.0813808	0.0836796	0.087258	0.0925068
0.0882723	0.0909141	0.0991263	0.0829721	0.0821868	0.091597	0.0950565	0.103972	0.0862761	0.0937548	0.107211	0.130514	0.0924726	0.0932231	0.0987303	0.0995115
0.0715255	0.0695653	0.0671867	0.0747737	0.0913633	0.0957323	0.103239	0.0907859	0.0731862	0.0900236	0.0809016	0.0847686	0.100977	0.105335	0.10858	0.135003
0.0703464	0.0806462	0.0838236	0.0881685	0.0860889	0.0885993	0.086776	0.0851716	0.0776674	0.0874463	0.0978054	0.107211	0.0879514	0.0997977	0.0935844	0.098319
0.0769866	0.0818841	0.0801125	0.0956494	0.0899102	0.0938101	0.0953321	0.092568	0.0845281	0.0894139	0.103338	0.0919112	0.096976	0.104778	0.114418	0.144948
0.0759367	0.0780083	0.0824137	0.0799572	0.074608	0.0814436	0.0780833	0.0941433	0.0756688	0.0787577	0.0939709	0.103427	0.0797542	0.0867679	0.106536	0.0978757
0.0736876	0.0726875	0.0906132	0.0753916	0.0762942	0.075725	0.0887666	0.0715353	0.087438	0.0889148	0.0900766	0.0996017	0.0809858	0.0853292	0.0922356	0.091903
0.121389	0.119743	0.121281	0.115863	0.0765585	0.0759382	0.0776448	0.0931193	0.121603	0.142702	0.136034	0.136856	0.0776882	0.0876436	0.0881546	0.114084
0.085017	0.100138	0.0837137	0.0899743	0.0781536	0.0784428	0.0768942	0.0770296	0.0855412	0.0911828	0.0978614	0.138528	0.0788938	0.0913359	0.088867	0.0881169
0.0665831	0.0697652	0.0804459	0.0980719	0.0779198	0.0776175	0.0735462	0.0868589	0.0708179	0.0831538	0.081285	0.113175	0.0825701	0.135526	0.0877157	0.104034
0.104603	0.10373	0.0995761	0.104173	0.0922306	0.0839416	0.0911603	0.109684	0.112509	0.122465	0.133954	0.136043	0.0960925	0.0998167	0.116444	0.126051
0.0857319	0.0894566	0.0878392	0.0762254	0.0867567	0.0893283	0.0892892	0.102731	0.0880597	0.113544	0.0970013	0.10065	0.0914803	0.102758	0.107438	0.109097
0.0841125	0.0812276	0.0819523	0.102288	0.0806892	0.086567	0.0810899	0.0846975	0.081916	0.105255	0.102545	0.101646	0.0840129	0.0944256	0.0938629	0.0965984
0.0809759	0.0851732	0.0858781	0.0749609	0.109876	0.115513	0.0980208	0.122155	0.0841457	0.0903088	0.105203	0.12624	0.114645	0.116952	0.149676	0.174421
0.0877528	0.090472	0.0931143	0.113953	0.117279	0.12026	0.111233	0.109379	0.0942686	0.0961909	0.112732	0.100808	0.120987	0.118066	0.147573	0.12899
0.0678679	0.0702463	0.0708916	0.0828878	0.115839	0.107531	0.113666	0.110863	0.0767131	0.0911307	0.147126	0.112505	0.120215	0.128287	0.190245	0.147924
0.0625904	0.0706288	0.0648237	0.084399	0.0951762	0.0903388	0.088016	0.0868858	0.0710845	0.0800367	0.1049	0.107709	0.101574	0.101914	0.119376	0.117643
0.0833342	0.0838301	0.0793564	0.0857787	0.0781953	0.079035	0.0718046	0.0996829	0.0847463	0.0896209	0.104978	0.109185	0.0811229	0.0834308	0.0960897	0.101131
0.0748928	0.0688067	0.0742089	0.0878772	0.0754839	0.0693776	0.0864935	0.104319	0.0794517	0.0876538	0.0823326	0.0942005	0.0852033	0.0991895	0.121023	0.101542
0.0815004	0.0926782	0.0902456	0.0847366	0.0763315	0.0774663	0.0719241	0.0913431	0.115675	0.101079	0.108374	0.118773	0.0780169	0.0865081	0.0873395	0.0966001
0.0935231	0.0962523	0.0967239	0.0981512	0.132753	0.132099	0.13202	0.124494	0.0997135	0.0995309	0.106031	0.107312	0.134559	0.14558	0.136924	0.166551
0.0855023	0.0846297	0.0848432	0.0894235	0.130847	0.135327	0.125243	0.123587	0.089205	0.0944818	0.125522	0.112139	0.132935	0.135042	0.13666	0.168459
0.0816078	0.0844159	0.0912604	0.0887628	0.133364	0.13024	0.128806	0.126631	0.0880086	0.101767	0.099856	0.0955845	0.138375	0.138645	0.145419	0.136049
0.0878924	0.0793808	0.0851883	0.092932	0.0769611	0.083447	0.0751237	0.0907996	0.0869662	0.0962865	0.0988849	0.105392	0.0799178	0.0893854	0.0898281	0.0911487
0.0649621	0.0698694	0.0664824	0.0715617	0.0838653	0.0835748	0.0784404	0.0910924	0.0680642	0.074798	0.0868273	0.123438	0.0846379	0.0946855	0.092087	0.191016
0.0777757	0.0791534	0.084923	0.114021	0.076656	0.0762023	0.0733694	0.0755944	0.0810469	0.103621	0.0987003	0.0972891	0.0846023	0.0855577	0.0949498	0.0881825
0.0737116	0.0772811	0.0801533	0.083914	0.15314	0.149444	0.147621	0.155598	0.0733693	0.0789125	0.0832936	0.0894671	0.161029	0.194012	0.174878	0.172848
0.0902603	0.10382	0.109455	0.113071	0.115	0.114987	0.104824	0.10632	0.0957335	0.114615	0.113068	0.114894	0.123522	0.115951	0.1265	0.132791
0.0944438	0.102337	0.113136	0.0990512	0.155087	0.155885	0.14792	0.145186	0.103131	0.106364	0.122437	0.130667	0.163752	0.168182	0.167085	0.174378
0.0943647	0.10255	0.113767	0.103443	0.111818	0.112889	0.114229	0.0992877	0.12246	0.108964	0.108601	0.127582	0.113831	0.123027	0.132435	0.125435
0.076355	0.0737886	0.0805482	0.0863183	0.119175	0.121168	0.118311	0.117258	0.0779884	0.0818024	0.109698	0.0894174	0.126073	0.135367	0.126965	0.130661
0.0717871	0.0673049	0.083179	0.07946	0.108691	0.118779	0.110932	0.112737	0.074632	0.0800101	0.0909086	0.0924347	0.11402	0.128872	0.147474	0.133124
0.0687001	0.0794987	0.0806172	0.0743441	0.0867034	0.0901965	0.0907193	0.109449	0.0835096	0.0915829	0.097885	0.0962046	0.0982004	0.101742	0.097786	0.114515
0.0577919	0.0666183	0.0992552	0.077149	0.0953106	0.100064	0.0955148	0.0888116	0.0644928	0.0721614	0.0871853	0.093547	0.0968582	0.109677	0.0964631	0.104119
0.0747667	0.0750732	0.0804347	0.0869544	0.0916487	0.0842777	0.091562	0.0945192	0.0798721	0.106674	0.144078	0.101451	0.0921012	0.0939215	0.0950766	0.0999605
0.0866641	0.0802644	0.0892524	0.105692	0.103127	0.105625	0.0892581	0.0900129	0.0847613	0.100034	0.0977584	0.101874	0.102634	0.109436	0.106525	0.110855
0.0781477	0.0738405	0.0802417	0.0919787	0.0863063	0.0943398	0.0993708	0.0982642	0.0796563	0.101595	0.100589	0.121046	0.0880216	0.0937986	0.100788	0.130113
0.0772242	0.0728378	0.0743002	0.0829527	0.0850245	0.0842678	0.09657	0.106295	0.078802	0.0922986	0.0894755	0.107656	0.0899309	0.0964767	0.110268	0.136806
0.0807825	0.0789955	0.0875592	0.0827119	0.0929872	0.0939152	0.0972773	0.0915143	0.0805033	0.0846254	0.11912	0.112479	0.0968066	0.120668	0.106727	0.110999
0.127002	0.116516	0.122602	0.128429	0.102663	0.119183	0.122961	0.100526	0.140038	0.13468	0.157736	0.138545	0.110245	0.112862	0.116309	0.119171
0.0650201	0.0651322	0.067044	0.0859463	0.0935221	0.103621	0.11236	0.0979542	0.0696764	0.0866448	0.0841502	0.119186	0.105005	0.105372	0.1164	0.124883
0.0629226	0.0585231	0.0977289	0.094277	0.096064	0.0935021	0.0919012	0.0962803	0.0725264	0.0742523	0.0871064	0.0950708	0.100006	0.107266	0.136411	0.124292
0.0756018	0.0736377	0.0741578	0.0807503	0.0906993	0.101671	0.0911678	0.0911337	0.0678041	0.0798777	0.090629	0.0870709	0.0989588	0.111185	0.1259	0.121458
0.0798501	0.0964093	0.0969368	0.0862523	0.0871876	0.0922029	0.115403	0.088802	0.083194	0.104018	0.140342	0.107272	0.107098	0.115457	0.107502	0.103883
0.080027	0.0812874	0.0902209	0.0892971	0.100413	0.125446	0.107486	0.104226	0.0904747	0.0937727	0.101334	0.129981	0.109641	0.111166	0.123723	0.14485
0.0770526	0.0800207	0.080767	0.0893348	0.104765	0.107036	0.110067	0.112937	0.0855827	0.0970778	0.126052	0.144065	0.111495	0.119989	0.130322	0.189469
0.0846618	0.0799643	0.0809631	0.0958574	0.123708	0.119946	0.117416	0.134073	0.0860566	0.0987556	0.117425	0.0941826	0.126724	0.157229	0.131016	0.127401
0.0791637	0.0829992	0.0839234	0.0942376	0.173876	0.177562	0.173579	0.165847	0.0831074	0.0974028	0.101795	0.102301	0.190835	0.179667	0.191635	0.193705
0.0882355	0.0790789	0.0835649	0.0974296	0.170701	0.164224	0.168777	0.184014	0.0905611	0.0979179	0.123635	0.151899	0.173328	0.169033	0.173406	0.166248
0.0833595	0.0744062	0.0919935	0.077733	0.17378	0.177214	0.170327	0.177064	0.0843204	0.0920341	0.0889202	0.113263	0.178178	0.175153	0.163813	0.1925
0.116191	0.106184	0.113723	0.13922	0.102939	0.101494	0.097901	0.100441	0.121573	0.12537	0.124752	0.132846	0.10821	0.117563	0.121142	0.122086
0.0997239	0.117218	0.10788	0.107599	0.100488	0.0911491	0.0926777	0.0879287	0.108646	0.115197	0.123176	0.123037	0.106655	0.114488	0.119805	0.135022
0.105614	0.105694	0.11013	0.108243	0.100686	0.0987769	0.0932451	0.0956416	0.106947	0.111541	0.113995	0.125504	0.100573	0.103109	0.135295	0.147893
0.0884238	0.0853594	0.090444	0.0855318	0.0759366	0.0815616	0.0865746	0.090337	0.0953012	0.0941268	0.113115	0.0972489	0.0754055	0.0852423	0.107402	0.0923265
0.0881959	0.0929068	0.124264	0.0925483	0.0891107	0.089698	0.0824161	0.0902018	0.09439	0.102701	0.125853	0.123331	0.0878083	0.0965654	0.104858	0.111611
0.0712557	0.0694405	0.0690835	0.0937319	0.0904787	0.0886621	0.0907701	0.0842028	0.0810323	0.0823571	0.0976358	0.0992787	0.105663	0.0946184	0.0994285	0.139907
0.0944472	0.0933101	0.090374	0.0952004	0.0916952	0.0922583	0.104424	0.102417	0.0955626	0.125056	0.126205	0.128739	0.0969294	0.106669	0.1543	0.12938
0.0948886	0.0901592	0.105277	0.108585	0.107607	0.10427	0.103837	0.10199	0.10192	0.101547	0.130076	0.131341	0.116464	0.118697	0.122257	0.110012
0.0911267	0.091951	0.0832706	0.108598	0.111623	0.117736	0.127731	0.109536	0.105736	0.103039	0.139614	0.120814	0.117076	0.138767	0.128853	0.134288
0.0790173	0.0783274	0.0821765	0.0910276	0.11705	0.108595	0.114938	0.112429	0.0833899	0.0866718	0.108106	0.0989133	0.131263	0.125775	0.155444	0.131279
0.0819188	0.0829807	0.0911191	0.0895714	0.113236	0.112078	0.127355	0.108182	0.0853013	0.089635	0.0903346	0.0986362	0.122494	0.143928	0.154472	0.143452
0.0759938	0.0785909	0.0852847	0.0965489	0.078794	0.0826822	0.0838996	0.0939197	0.0844868	0.0928096	0.087761	0.0988212	0.0805812	0.084561	0.103665	0.12768
0.0818381	0.0872046	0.0837988	0.0844664	0.104562	0.114173	0.105224	0.114845	0.0839663	0.0925916	0.100158	0.104358	0.108657	0.112559	0.11491	0.113786
0.0854794	0.0897903	0.0865802	0.0942523	0.10689	0.106598	0.102222	0.117019	0.0954987	0.10454	0.0971254	0.107228	0.109861	0.121682	0.111803	0.114483
0.0788899	0.0741763	0.0713559	0.0826294	0.087145	0.0903137	0.0991412	0.0961082	0.0792847	0.083672	0.10455	0.122969	0.0952092	0.0947646	0.129871	0.112644
0.0756014	0.0833926	0.0825953	0.0774602	0.0912665	0.088607	0.100943	0.0810941	0.079636	0.0986585	0.0867464	0.103022	0.112356	0.108135	0.138416	0.130886
0.0627289	0.0661439	0.0680948	0.0721184	0.0796171	0.0933163	0.0938635	0.0905075	0.0820605	0.0785307	0.120382	0.092696	0.0908463	0.0922179	0.100412	0.119414
0.0654439	0.0724662	0.063448	0.0622744	0.0904442	0.0874929	0.0974639	0.0878749	0.0646613	0.0914487	0.103843	0.0871001	0.0974582	0.103409	0.101835	0.112941
0.0916974	0.0999242	0.0981108	0.0894707	0.100076	0.103606	0.0936596	0.0881645	0.106561	0.100527	0.134559	0.127751	0.102972	0.106537	0.119371	0.126217
0.0685967	0.072896	0.074798	0.0884129	0.0870796	0.0961722	0.0958727	0.0997457	0.0745745	0.0908038	0.0767035	0.11152	0.0969644	0.0935562	0.105132	0.108462
0.0717214	0.0727272	0.0782754	0.078661	0.0883324	0.0883995	0.0956252	0.0766327	0.0737004	0.0808843	0.116613	0.0982508	0.0911701	0.0929286	0.101118	0.113384
0.0696238	0.0705774	0.0666881	0.0806913	0.0828189	0.0825561	0.107969	0.0845829	0.072094	0.0858676	0.107109	0.112141	0.0894952	0.152802	0.0960118	0.104228
0.0835912	0.0891601	0.0913742	0.0888703	0.0970935	0.084568	0.105713	0.0836495	0.0875532	0.104996	0.104929	0.108942	0.101956	0.106265	0.132349	0.128252
0.0868548	0.0892131	0.0845845	0.0912145	0.0773245	0.0774549	0.0723586	0.0798354	0.0916075	0.101566	0.158088	0.107759	0.0958875	0.0910518	0.0924704	0.107716
0.0949221	0.111773	0.0932841	0.100284	0.0804497	0.085602	0.0874982	0.0713418	0.101068	0.108078	0.103836	0.114859	0.0846099	0.0926416	0.0938095	0.123475
0.0745397	0.0810879	0.0761957	0.0794476	0.0843433	0.0893444	0.0895188	0.0896735	0.0839021	0.0835559	0.0897775	0.123294	0.0859432	0.0911438	0.0988134	0.0970798
0.0801601	0.0759338	0.0794203	0.0764203	0.0855051	0.0828577	0.0848423	0.10678	0.0815576	0.0827229	0.0966555	0.100973	0.08609	0.0993701	0.102431	0.0922976
0.0806085	0.085233	0.0836732	0.0986974	0.085155	0.0828261	0.0772294	0.0903389	0.0844136	0.0942359	0.0964778	0.125524	0.090862	0.0913835	0.102823	0.116944
0.076732	0.082186	0.0882474	0.0856271	0.118547	0.112355	0.107247	0.103178	0.0837355	0.0850571	0.0880787	0.0984085	0.120724	0.129183	0.163551	0.132317
0.0660819	0.0655708	0.0666143	0.0680623	0.113654	0.121508	0.107887	0.0976998	0.0754214	0.0755627	0.0841103	0.0977326	0.123047	0.126954	0.13541	0.162495
0.133837	0.141	0.123586	0.128161	0.112495	0.110691	0.108755	0.104756	0.138671	0.14187	0.139549	0.159572	0.119816	0.117084	0.120722	0.124129
0.0769385	0.0750281	0.0771814	0.0776364	0.096786	0.0969192	0.101796	0.0862193	0.079416	0.0850461	0.090823	0.0953522	0.102384	0.104657	0.106067	0.134118
0.0654662	0.0678485	0.072193	0.0749849	0.0797166	0.0974154	0.0764292	0.0927117	0.0687399	0.0772882	0.0786174	0.0842679	0.0824726	0.0907692	0.0912226	0.103738
0.0689119	0.0712166	0.0794685	0.0838215	0.0880789	0.085677	0.0869368	0.0811548	0.0719793	0.0904765	0.0966918	0.0900985	0.0933485	0.109437	0.110611	0.103674
0.0759719	0.0863127	0.0736937	0.0769319	0.102775	0.113771	0.113688	0.114132	0.0761107	0.0803081	0.0860279	0.0988932	0.111609	0.119437	0.135151	0.134092
0.0672506	0.0852689	0.0778815	0.0813161	0.109769	0.108402	0.10702	0.110597	0.0728906	0.0987062	0.0856248	0.101281	0.12065	0.130829	0.126147	0.150278
0.0820897	0.0813408	0.074591	0.0974436	0.131698	0.130611	0.118645	0.132644	0.0898836	0.0846103	0.0995353	0.103197	0.132259	0.13935	0.139725	0.123065
0.0768084	0.0725878	0.0753132	0.0711946	0.0700322	0.0790281	0.0695558	0.0943401	0.0841278	0.0814874	0.0901476	0.10756	0.0853151	0.0824712	0.0903158	0.0870213
0.0778037	0.074452	0.0745733	0.0823398	0.10789	0.110913	0.115657	0.151274	0.0767619	0.0895212	0.119781	0.105803	0.11388	0.129581	0.153381	0.135001
0.0726957	0.0827057	0.0763782	0.0785897	0.115473	0.103879	0.111079	0.107978	0.0772294	0.0834004	0.0832553	0.127017	0.113351	0.142386	0.132332	0.142684
0.0797707	0.0849888	0.0936971	0.0844386	0.12809	0.124058	0.145942	0.121117	0.0876944	0.094484	0.0973526	0.109465	0.132213	0.14533	0.161651	0.164746
0.0820917	0.0846105	0.0805387	0.0924161	0.0814418	0.0869316	0.0838911	0.100129	0.0834704	0.0928531	0.100821	0.100159	0.0882114	0.100282	0.0954773	0.107382
0.0690466	0.0703792	0.0674307	0.0672666	0.0799042	0.0778061	0.0880925	0.0858687	0.0723639	0.0897117	0.0915489	0.0837111	0.0897318	0.103046	0.0897843	0.0774597
0.0880978	0.0878871	0.0919787	0.100456	0.0714922	0.0729606	0.0704375	0.0722341	0.0928472	0.0937026	0.107433	0.104654	0.0779463	0.0775788	0.0870342	0.0855992
0.0611523	0.0635108	0.0707155	0.0805205	0.0764723	0.0741451	0.0761851	0.0743968	0.0763725	0.074463	0.0887849	0.0884683	0.0769618	0.0839264	0.082648	0.0858104
0.0851445	0.0955497	0.0883282	0.0855047	0.0798262	0.0792292	0.0772027	0.0855593	0.0992259	0.0987711	0.104722	0.133046	0.0798873	0.0776004	0.114094	0.0895302
0.0851539	0.0892984	0.104538	0.0827695	0.0933635	0.0915021	0.0919986	0.0940089	0.0989013	0.0946224	0.103655	0.11633	0.0992115	0.104164	0.121672	0.129405
0.0928095	0.0958188	0.0922251	0.112814	0.100098	0.0949914	0.0942121	0.0929209	0.0970081	0.0989345	0.104744	0.112517	0.106856	0.113946	0.187184	0.120487
0.0709419	0.0760368	0.0917159	0.0811874	0.103507	0.0996552	0.0993712	0.0929762	0.0762388	0.0801713	0.111857	0.0928547	0.10698	0.118149	0.130612	0.125806
0.0759774	0.0667524	0.0753291	0.0916918	0.104718	0.0953069	0.0966235	0.0889332	0.0781641	0.0861088	0.0938486	0.0873525	0.104671	0.16492	0.13279	0.130928
0.0735151	0.0718868	0.0775306	0.0819249	0.0639718	0.0628935	0.0683754	0.0637093	0.0776406	0.0797229	0.118994	0.0911202	0.063874	0.065033	0.0762462	0.0778159
0.070863	0.0796233	0.0706843	0.0720948	0.0845607	0.0861993	0.0904459	0.0929714	0.0771248	0.0823385	0.0923505	0.13709	0.0900922	0.100831	0.0999169	0.112269
0.0720224	0.0720419	0.0887592	0.0814473	0.109059	0.113063	0.0941426	0.1062	0.10834	0.0983409	0.0997665	0.093741	0.11298	0.113103	0.134785	0.121248
0.0736825	0.0864937	0.0864162	0.103803	0.103926	0.0993311	0.0954281	0.105714	0.0768633	0.0829302	0.0875275	0.129451	0.105097	0.106585	0.136089	0.12269
0.0966446	0.0977358	0.098836	0.0936628	0.114625	0.109333	0.097593	0.110626	0.0980504	0.0985283	0.103543	0.125464	0.113386	0.0991074	0.115716	0.112528
0.0672714	0.0755358	0.0603628	0.0786924	0.087232	0.0879419	0.0948707	0.0961159	0.0717354	0.073584	0.0786399	0.0840444	0.0961092	0.117162	0.107067	0.1149
0.0630196	0.0714023	0.0711853	0.0638995	0.0933424	0.100384	0.0925083	0.0880737	0.0714259	0.0700913	0.0946532	0.0866431	0.0958328	0.104708	0.10773	0.119181
0.0846599	0.0902579	0.0846309	0.109423	0.0886935	0.0914844	0.0934309	0.0856724	0.0901011	0.11085	0.108816	0.118161	0.0925826	0.129207	0.0979402	0.110069
0.0711014	0.072509	0.0711478	0.0898959	0.086742	0.0819914	0.0870395	0.079285	0.0805057	0.0788506	0.149786	0.0930447	0.0927948	0.101888	0.106295	0.135037
0.0740886	0.0913036	0.0931344	0.0805008	0.0809546	0.0723685	0.0812936	0.0868496	0.0777834	0.087368	0.0921885	0.104715	0.0880707	0.0920136	0.107104	0.108526
0.0718008	0.0755888	0.0798256	0.0986836	0.0849511	0.0893611	0.0954925	0.0924616	0.0823249	0.0996456	0.086549	0.0958361	0.0967692	0.101372	0.127764	0.113692
0.0857357	0.0862827	0.103498	0.101189	0.070692	0.0774728	0.0707905	0.0949931	0.0874659	0.0993068	0.105506	0.107963	0.080895	0.0869262	0.0995943	0.0965448
0.088203	0.0916424	0.0971167	0.106893	0.131268	0.114838	0.139597	0.115573	0.0999634	0.109088	0.114425	0.152625	0.13339	0.141598	0.139337	0.147349
0.136012	0.13595	0.141584	0.137111	0.127272	0.125443	0.140897	0.128954	0.137101	0.138432	0.140787	0.142436	0.150628	0.137146	0.143525	0.146661
0.085039	0.0863701	0.100362	0.0842276	0.0975838	0.0911904	0.0891303	0.096247	0.0895264	0.0923858	0.112798	0.112489	0.092734	0.103775	0.108874	0.12056
0.124585	0.12142	0.127863	0.129266	0.116532	0.12201	0.132374	0.130335	0.13966	0.14154	0.137388	0.145528	0.123732	0.127199	0.149646	0.167456
0.0874001	0.0864441	0.0842585	0.0822041	0.0933493	0.0958273	0.0980737	0.0842049	0.0966853	0.0919375	0.101397	0.105822	0.0932917	0.102884	0.101559	0.119588
0.0753141	0.0679282	0.0828706	0.0849306	0.0797333	0.0803378	0.0785087	0.0869069	0.0768053	0.0719972	0.0857362	0.105274	0.0829325	0.0998263	0.08463	0.107775
0.0840137	0.0766188	0.0875112	0.114506	0.0975106	0.0981066	0.0833745	0.0900351	0.0851458	0.0948212	0.112845	0.111971	0.109359	0.127808	0.108632	0.106508
0.0799704	0.0820455	0.0823512	0.0928217	0.0806278	0.0940833	0.0912251	0.081311	0.0951422	0.0971113	0.111155	0.105418	0.0827425	0.102977	0.0926409	0.102483
0.0872856	0.0915462	0.0860319	0.110428	0.0738933	0.0761731	0.0715504	0.0763587	0.0900379	0.0947754	0.0987242	0.0935448	0.0782737	0.0800713	0.0898016	0.0888349
0.0928124	0.0955025	0.0859168	0.109313	0.149772	0.143781	0.158125	0.134146	0.0941208	0.112475	0.126698	0.125304	0.149695	0.154213	0.141878	0.190397
0.135598	0.139636	0.128996	0.145159	0.154343	0.142075	0.139023	0.157372	0.140431	0.143105	0.15666	0.155464	0.157652	0.151017	0.149451	0.152382
0.0800331	0.0813496	0.0850073	0.0830677	0.128562	0.131402	0.144656	0.139819	0.0846232	0.0932486	0.108053	0.107139	0.130468	0.137525	0.137972	0.203178
0.0946643	0.0931271	0.0949966	0.0859165	0.106538	0.10296	0.106693	0.132597	0.0959576	0.10828	0.104855	0.111233	0.109366	0.119534	0.140552	0.147055
0.0867369	0.0805044	0.0913941	0.0823524	0.103424	0.0991533	0.108623	0.0937533	0.0851068	0.0902777	0.0825235	0.108023	0.109641	0.116704	0.117359	0.145827
0.082136	0.08965	0.088484	0.108663	0.0927471	0.101293	0.108866	0.0987341	0.0843443	0.0880623	0.0972857	0.0998182	0.104813	0.119656	0.116541	0.124269
0.0623041	0.0705593	0.0707172	0.0699428	0.0958433	0.113001	0.105019	0.104585	0.0709395	0.074082	0.124738	0.0877628	0.0986558	0.103605	0.108834	0.110327
0.0656459	0.0706756	0.0650029	0.0780979	0.094794	0.0915384	0.106632	0.0997739	0.0692127	0.0887594	0.0841356	0.101203	0.0959401	0.10009	0.106118	0.165404
0.0621651	0.0613459	0.0674743	0.0681306	0.068236	0.0674245	0.0681123	0.0687131	0.0638289	0.0689344	0.0717023	0.0819008	0.0682874	0.0728605	0.0698839	0.0984399
0.0911157	0.0941409	0.0955885	0.0901657	0.0733339	0.0808649	0.0710415	0.0680249	0.100849	0.111837	0.110163	0.11538	0.0715032	0.0747902	0.0877918	0.0806804
0.148555	0.14074	0.149495	0.149244	0.0681359	0.0692126	0.0740818	0.0708541	0.158458	0.151494	0.152839	0.159071	0.0695042	0.0777735	0.0694115	0.0780927
0.0873919	0.089469	0.0916324	0.0911021	0.0843782	0.0827663	0.0948718	0.0962621	0.0920039	0.126081	0.109139	0.11964	0.0891253	0.0957891	0.0971468	0.12161
0.0861977	0.0907087	0.0887001	0.107631	0.0829158	0.0845603	0.0790495	0.0909101	0.0977422	0.0992182	0.107321	0.119796	0.0875765	0.0902171	0.0951737	0.0983464
0.0780511	0.0771828	0.0742913	0.0735984	0.0888032	0.0844204	0.107337	0.0881999	0.0762694	0.0785538	0.0804895	0.0863541	0.0950589	0.100008	0.109692	0.109121
0.0757358	0.0774658	0.0764058	0.0838147	0.0798615	0.0976375	0.074522	0.081098	0.085313	0.0875383	0.0888644	0.0948744	0.0930194	0.0963717	0.106959	0.113505
0.0738319	0.0723513	0.0704897	0.0922236	0.0790096	0.0916901	0.0894581	0.0888611	0.0754196	0.0763968	0.0814516	0.0887786	0.0966653	0.0993957	0.091326	0.110045
0.0699496	0.075681	0.066406	0.0720479	0.081467	0.0792274	0.0911229	0.0880581	0.0721427	0.0763987	0.104868	0.0911365	0.0890571	0.119985	0.107761	0.107378
0.0715938	0.0706979	0.0866555	0.0709136	0.123767	0.135445	0.132843	0.113867	0.0726618	0.0825468	0.0834761	0.0898106	0.12892	0.123237	0.144094	0.136342
0.065981	0.0740093	0.0771808	0.0847953	0.107347	0.115864	0.107884	0.0900087	0.074185	0.0921635	0.0783308	0.123291	0.11412	0.115734	0.124864	0.126747
0.0982504	0.0999541	0.0953516	0.0991625	0.11602	0.119083	0.123565	0.110398	0.10218	0.105061	0.117708	0.109152	0.134048	0.12479	0.132815	0.128428
0.08957	0.0920057	0.0914761	0.0950586	0.0828414	0.0838996	0.0917434	0.0727392	0.0934848	0.0966167	0.0933262	0.104186	0.0911447	0.0928364	0.0961623	0.11269
0.081706	0.0841125	0.0854784	0.0941415	0.0761624	0.071445	0.0858241	0.0752228	0.083073	0.0915655	0.0958607	0.0910154	0.0764343	0.0818809	0.11362	0.0982303
0.0730186	0.0738268	0.076168	0.0908323	0.0765413	0.0784439	0.0731844	0.0776436	0.0772526	0.085241	0.0853344	0.104549	0.0783057	0.0823762	0.134018	0.129368
0.0677225	0.0750524	0.0687976	0.0698807	0.0763174	0.075959	0.0829973	0.0828713	0.0681206	0.0810623	0.0770348	0.0820357	0.081971	0.109301	0.0877407	0.0949423
0.0683351	0.0723138	0.0674781	0.0710886	0.136893	0.138297	0.125227	0.123602	0.0738389	0.0743063	0.079491	0.0969466	0.149619	0.158189	0.145373	0.147018
0.0781204	0.0777459	0.0767491	0.107427	0.12164	0.125772	0.12121	0.127758	0.0810663	0.0954227	0.088253	0.088231	0.13921	0.140616	0.134066	0.139078
0.0902444	0.0928158	0.0896479	0.0983535	0.110123	0.115454	0.101189	0.0994412	0.0954357	0.0995826	0.100907	0.134414	0.116078	0.132536	0.126055	0.152187
0.079679	0.0828621	0.0768074	0.086476	0.125576	0.12634	0.118073	0.12195	0.0816155	0.0848078	0.0920908	0.0925167	0.133698	0.139426	0.142736	0.138556
0.100617	0.104115	0.0964064	0.0917553	0.0793482	0.0794241	0.0944595	0.0895488	0.103178	0.107264	0.113249	0.126247	0.0886441	0.0864698	0.110267	0.110426
0.0794527	0.0780363	0.0749537	0.101802	0.072421	0.0855746	0.0758637	0.0771714	0.0826723	0.0977848	0.0900628	0.0978581	0.0739864	0.0816503	0.0982909	0.0936733
0.117331	0.113688	0.118545	0.111897	0.0814492	0.0831273	0.0840138	0.0812213	0.12821	0.125515	0.132513	0.129544	0.0889406	0.0881225	0.0934559	0.102767
0.12732	0.125957	0.126635	0.128903	0.114001	0.111479	0.106884	0.0961294	0.13129	0.135817	0.133308	0.138155	0.133498	0.117115	0.132925	0.125003
0.102763	0.099077	0.109677	0.101183	0.106974	0.107624	0.101599	0.12195	0.103366	0.118678	0.110531	0.125017	0.111004	0.111761	0.135473	0.120335
0.100438	0.104552	0.101378	0.0961118	0.0910273	0.0938615	0.0886431	0.120364	0.101464	0.104972	0.110256	0.10605	0.0956028	0.0944788	0.103393	0.111013
0.0877284	0.0897017	0.0883024	0.0867852	0.100868	0.0949954	0.101953	0.0863672	0.0943305	0.0899919	0.100771	0.0993528	0.106336	0.115182	0.11645	0.116944
0.0911491	0.0892615	0.094396	0.0887745	0.0947256	0.0989177	0.102165	0.0889754	0.090916	0.0936776	0.0925197	0.113594	0.0954392	0.118187	0.125497	0.129951
0.150662	0.153987	0.151586	0.165293	0.131489	0.135379	0.137853	0.125977	0.154004	0.155475	0.156695	0.163214	0.137255	0.147717	0.172931	0.148203
0.151645	0.148311	0.145068	0.1536	0.15146	0.160667	0.148556	0.127607	0.151848	0.154985	0.15413	0.155336	0.155227	0.158764	0.167941	0.174519
0.087493	0.0922434	0.101301	0.0870158	0.133976	0.119807	0.142427	0.125714	0.0901052	0.0937876	0.1075	0.100442	0.134789	0.15385	0.160108	0.148966
0.095301	0.0939273	0.105199	0.0907148	0.101966	0.106448	0.100372	0.101697	0.0964631	0.106852	0.106647	0.100633	0.106588	0.117835	0.114158	0.113609
0.0983729	0.0984186	0.101406	0.104244	0.109427	0.105955	0.105682	0.0975944	0.0982606	0.101858	0.115433	0.108004	0.114214	0.113804	0.118342	0.118869
0.0898553	0.0936758	0.0920752	0.099982	0.097401	0.100797	0.100817	0.102437	0.0893461	0.0937279	0.0979889	0.099338	0.103614	0.106921	0.114061	0.121447
0.105886	0.104697	0.105644	0.118181	0.21544	0.20182	0.198188	0.209991	0.106705	0.108032	0.116784	0.114984	0.217812	0.212928	0.203015	0.208039
0.115171	0.109594	0.121633	0.108844	0.18341	0.181983	0.175635	0.173217	0.116944	0.116573	0.116561	0.118137	0.196716	0.177815	0.194578	0.203739
0.10458	0.107461	0.107446	0.0989528	0.186418	0.183537	0.190174	0.177705	0.106485	0.106518	0.11831	0.125884	0.193407	0.179878	0.192393	0.191766
0.101989	0.105987	0.101503	0.102985	0.0993369	0.0950948	0.0880452	0.0913114	0.103587	0.10733	0.106235	0.108424	0.101489	0.107823	0.110858	0.114334
0.107437	0.107358	0.111732	0.110973	0.121501	0.110697	0.10633	0.108553	0.111065	0.112653	0.116417	0.125854	0.131026	0.126341	0.130185	0.130152
0.113499	0.117352	0.120289	0.12001	0.100995	0.0989468	0.103644	0.104771	0.115706	0.125139	0.123158	0.132985	0.107004	0.107651	0.113571	0.120603
0.0842134	0.083962	0.0860175	0.0868375	0.0925392	0.0913632	0.0968994	0.0922019	0.086216	0.0934945	0.0960558	0.105818	0.101439	0.113052	0.114789	0.120837
0.0755914	0.0840785	0.0921823	0.0894825	0.0930771	0.090374	0.0879736	0.112855	0.0870337	0.0901324	0.0991663	0.105095	0.0977885	0.0991308	0.118998	0.146589
0.149311	0.151903	0.153002	0.142448	0.0655932	0.0655555	0.0714784	0.0671941	0.152167	0.153465	0.155956	0.176997	0.0699235	0.0656159	0.0832484	0.0962846
0.146956	0.151712	0.147863	0.15198	0.101207	0.0955988	0.0936433	0.108459	0.149653	0.159896	0.153923	0.168036	0.096521	0.105769	0.105538	0.115174
0.0765761	0.0848257	0.0814274	0.0890406	0.0869379	0.0857459	0.093042	0.0924309	0.0765198	0.0932367	0.119634	0.0944507	0.092784	0.115513	0.14063	0.119997
0.0709705	0.0695872	0.0804816	0.0731927	0.0915724	0.090013	0.0896182	0.0975029	0.0730053	0.0777448	0.0808427	0.088672	0.0988922	0.101125	0.10372	0.105289
0.14829	0.150463	0.152399	0.152838	0.0907598	0.0918506	0.0884493	0.104867	0.150555	0.161979	0.155692	0.155664	0.100295	0.102133	0.1264	0.121345
0.148803	0.158084	0.143299	0.14276	0.0676421	0.0677513	0.0734943	0.0841784	0.156577	0.155892	0.160117	0.1602	0.0676256	0.085878	0.0970223	0.120266
0.138615	0.132804	0.136722	0.14689	0.0790799	0.0831295	0.0857689	0.0767517	0.138609	0.159979	0.14777	0.157158	0.0927439	0.0915546	0.0968288	0.122013
0.13223	0.125048	0.126204	0.12033	0.0751378	0.0770035	0.0724015	0.0878727	0.132681	0.134923	0.15054	0.148879	0.0790985	0.0790161	0.0860636	0.0976334
0.103752	0.103511	0.107032	0.0959713	0.0729656	0.0739483	0.102118	0.087068	0.107017	0.126754	0.117669	0.153085	0.0736361	0.0954853	0.09086	0.104011
0.0915977	0.0917023	0.0992662	0.102159	0.0731211	0.0748435	0.0759145	0.0830215	0.0943947	0.108086	0.109445	0.115762	0.0797954	0.0928609	0.0948479	0.0953919
0.113883	0.114711	0.114974	0.106382	0.14732	0.141872	0.131376	0.134549	0.122274	0.124099	0.12709	0.135685	0.155297	0.160974	0.158278	0.156643
0.118265	0.119981	0.119332	0.114454	0.149804	0.152285	0.148816	0.142055	0.122649	0.131277	0.1304	0.137455	0.155028	0.164179	0.155512	0.15659
0.111978	0.109513	0.103743	0.108205	0.15961	0.152111	0.147966	0.153505	0.11228	0.113678	0.125366	0.126362	0.160279	0.168769	0.169038	0.183701
0.108672	0.0987716	0.108574	0.10104	0.150773	0.159636	0.141664	0.159522	0.107682	0.118389	0.113403	0.115981	0.152949	0.158094	0.161392	0.171674
0.0964057	0.111818	0.098635	0.11052	0.0990784	0.110447	0.099115	0.0916086	0.101812	0.120397	0.125508	0.113041	0.110278	0.105653	0.112198	0.111793
0.10736	0.107899	0.113258	0.109815	0.0778024	0.079757	0.0721619	0.0705305	0.112958	0.118385	0.113553	0.121073	0.0806624	0.0819145	0.0835296	0.0979593
0.1453	0.145958	0.150037	0.152368	0.0973321	0.0991333	0.101181	0.104991	0.153029	0.160786	0.148113	0.157955	0.0994024	0.103714	0.109845	0.110608
0.148713	0.143145	0.149738	0.135033	0.0996614	0.0986547	0.100503	0.10362	0.153197	0.15257	0.156092	0.162153	0.10282	0.10565	0.109397	0.120499
0.0738302	0.0742083	0.0814031	0.0683135	0.0978919	0.0958233	0.103698	0.0958452	0.0763369	0.0798756	0.0873871	0.0915092	0.105001	0.117009	0.121789	0.152525
0.0778008	0.0877559	0.0718427	0.0794456	0.10558	0.110113	0.0975878	0.102605	0.0833726	0.0873092	0.118943	0.102223	0.114359	0.110554	0.117571	0.140793
0.0856711	0.0874272	0.0830833	0.0954535	0.0767776	0.0850422	0.0684443	0.0767861	0.101356	0.10095	0.10074	0.117163	0.0838384	0.0818001	0.100033	0.10562
0.118893	0.117273	0.1224	0.124724	0.137347	0.143395	0.14818	0.122636	0.121441	0.123404	0.123012	0.130448	0.140365	0.14663	0.152507	0.158143
0.0692926	0.0746846	0.0929793	0.0859186	0.106689	0.101871	0.102044	0.103504	0.073339	0.0801749	0.130342	0.0888557	0.112771	0.116526	0.120816	0.134136
0.0889688	0.0829543	0.0803401	0.0958969	0.102596	0.106157	0.103516	0.129052	0.0889167	0.103875	0.0974926	0.109228	0.106278	0.126597	0.134712	0.11391
0.10632	0.101975	0.103527	0.104103	0.101199	0.0984752	0.119406	0.101946	0.10842	0.111261	0.127289	0.117567	0.105878	0.118523	0.127601	0.134068
0.12713	0.125527	0.128178	0.151165	0.0993043	0.0965258	0.108224	0.0983545	0.134277	0.154238	0.136622	0.147498	0.107517	0.115173	0.118303	0.117582
0.16179	0.159317	0.157379	0.147731	0.100973	0.103036	0.118695	0.106917	0.164162	0.167233	0.170556	0.245056	0.10537	0.132802	0.118514	0.116627
0.134826	0.134372	0.142459	0.146689	0.0852823	0.083208	0.082773	0.0852544	0.140625	0.14065	0.169598	0.146188	0.0854036	0.092447	0.101504	0.10332
0.0823166	0.0800779	0.0759156	0.0987976	0.0847725	0.0820049	0.0817398	0.0863061	0.0827551	0.0895385	0.0882823	0.0921574	0.0894606	0.0921988	0.100304	0.0999552
0.120666	0.122595	0.115998	0.12465	0.0847103	0.0840091	0.0880376	0.086677	0.123989	0.136131	0.143014	0.149785	0.0917159	0.0977861	0.0996807	0.10179
0.0685933	0.0786208	0.0895143	0.0680482	0.103542	0.103641	0.0998276	0.0891663	0.0719587	0.0877095	0.0959786	0.093701	0.105326	0.114186	0.114748	0.124546
0.0678957	0.0702948	0.0755752	0.0919985	0.107446	0.108017	0.100976	0.103653	0.0723482	0.0771281	0.0808361	0.0871167	0.113629	0.124673	0.123427	0.12478
0.0801867	0.0766706	0.0763464	0.077829	0.115595	0.11141	0.10043	0.115499	0.0793674	0.0856167	0.0890152	0.123248	0.116612	0.140239	0.123973	0.145988
0.0728548	0.080455	0.0799257	0.0714412	0.131399	0.119645	0.120416	0.115406	0.0773011	0.0918337	0.090586	0.105569	0.134794	0.133872	0.13294	0.142723
0.0789496	0.0855997	0.0781602	0.079537	0.112868	0.105635	0.102463	0.101619	0.0966979	0.0984783	0.115517	0.162036	0.119625	0.120666	0.119157	0.125624
0.0993363	0.102275	0.0938272	0.105808	0.115492	0.110891	0.104174	0.102728	0.0988896	0.105412	0.112558	0.0896348	0.113679	0.122083	0.117043	0.130045
0.0699055	0.0636909	0.0725846	0.0730612	0.0853707	0.0927778	0.0785801	0.0971099	0.0926918	0.0753496	0.0856999	0.0898584	0.0922098	0.11808	0.12008	0.107264
0.0774639	0.0806881	0.077043	0.0710908	0.082923	0.088137	0.0913627	0.0891227	0.0780826	0.0767199	0.0826197	0.0888993	0.0890523	0.095605	0.133812	0.112709
0.0744056	0.0799416	0.0792732	0.0790779	0.0812873	0.0910208	0.0840311	0.074075	0.0810528	0.0942255	0.131247	0.106813	0.0876948	0.107254	0.0985251	0.108138
0.0777754	0.0836888	0.0809885	0.0872872	0.116065	0.115969	0.110139	0.110775	0.0849397	0.0895233	0.0904161	0.092365	0.119011	0.125284	0.135446	0.164673
0.0740005	0.0731447	0.0732928	0.0820936	0.116176	0.112239	0.116149	0.102652	0.0787896	0.0903392	0.0924011	0.0966001	0.118824	0.134087	0.125593	0.127782
0.0645778	0.0804883	0.0716175	0.061312	0.109143	0.121457	0.111042	0.116625	0.0705706	0.0824063	0.0825828	0.0855784	0.118905	0.120585	0.125538	0.111805
0.0613824	0.0715475	0.0713496	0.0770731	0.114583	0.109797	0.120491	0.100447	0.0639233	0.0723348	0.108155	0.107978	0.11906	0.124806	0.126233	0.169996
0.0634661	0.0643778	0.0608804	0.0674666	0.107511	0.121521	0.108345	0.107325	0.0732036	0.0752989	0.0792023	0.083297	0.112477	0.136389	0.12372	0.144037
0.0627916	0.0730935	0.0728583	0.0711992	0.101223	0.100109	0.123959	0.101875	0.0654108	0.0705206	0.0758437	0.0894484	0.1167	0.120324	0.124483	0.130776
0.0640756	0.0630701	0.0652535	0.0838781	0.106658	0.104927	0.103866	0.0912049	0.0705919	0.102743	0.0780981	0.097059	0.117334	0.117139	0.125614	0.122054
0.0992847	0.0984479	0.098743	0.0999246	0.104608	0.109113	0.10983	0.118021	0.102745	0.111977	0.118194	0.111303	0.10953	0.119644	0.12363	0.130302
0.084262	0.0913148	0.0856618	0.0896561	0.125364	0.131074	0.118136	0.13647	0.0872293	0.100044	0.0926538	0.106204	0.130612	0.154273	0.147441	0.13542
0.0849038	0.091521	0.0971383	0.0944415	0.113931	0.11739	0.119985	0.111016	0.0924635	0.107938	0.112198	0.120485	0.119535	0.120076	0.125693	0.141354
0.0740048	0.0736664	0.0992151	0.0771483	0.0887393	0.0927293	0.0881289	0.12555	0.0790502	0.0819989	0.089685	0.10968	0.0956095	0.103243	0.111117	0.116279
0.07021	0.0824577	0.0913989	0.0711075	0.0791112	0.0805916	0.0911463	0.0922906	0.0773518	0.0825549	0.108343	0.102557	0.103869	0.101023	0.0995045	0.105847
0.0770392	0.0780992	0.0938356	0.0816845	0.0824251	0.0903473	0.081273	0.0811737	0.0805995	0.0910329	0.0981493	0.0948678	0.0954526	0.099362	0.0989687	0.139816
0.0742911	0.0768995	0.0851533	0.0716051	0.159967	0.166855	0.161176	0.139292	0.0845252	0.102355	0.0993488	0.107191	0.169142	0.167292	0.169484	0.217625
0.0669516	0.0697941	0.0678511	0.0747914	0.144981	0.143368	0.134724	0.137155	0.0688961	0.0839226	0.0776593	0.0821886	0.164916	0.160709	0.164446	0.161631
0.0762702	0.084748	0.082909	0.0929119	0.139975	0.145773	0.132061	0.135028	0.083021	0.0892025	0.0941861	0.140932	0.141823	0.18553	0.151674	0.153405
0.0679486	0.0729163	0.0677536	0.0796593	0.142551	0.138377	0.131944	0.126919	0.0689149	0.0783623	0.0860497	0.101333	0.151097	0.154298	0.161669	0.158973
0.087217	0.0857365	0.0918129	0.108726	0.0825396	0.0896614	0.0833621	0.0823719	0.0900507	0.0882359	0.0951192	0.106318	0.0879433	0.0912319	0.136953	0.175013
0.0727242	0.0775713	0.0691493	0.102432	0.0935563	0.0862695	0.0898281	0.103386	0.0727457	0.0770031	0.0922043	0.120301	0.111142	0.115505	0.11604	0.147503
0.0644943	0.0655239	0.0810595	0.0665359	0.0834899	0.0847565	0.0900645	0.0891652	0.0649911	0.0875609	0.0763186	0.08299	0.084785	0.116146	0.119936	0.093141
0.067416	0.0639325	0.0739684	0.0869964	0.0833205	0.0905898	0.0876278	0.0730515	0.0726393	0.0770548	0.0822911	0.103556	0.0882576	0.0927492	0.0872082	0.095197
0.0678332	0.0719482	0.0730162	0.0802926	0.107012	0.115369	0.110686	0.110141	0.0704587	0.0739906	0.0828561	0.104377	0.108901	0.11372	0.126148	0.132303
0.0685239	0.0791555	0.0682518	0.0769733	0.0901849	0.0885826	0.0855893	0.103884	0.0720472	0.0793109	0.0847411	0.0979374	0.0921457	0.0965513	0.106341	0.110445
0.0704664	0.0732054	0.0852065	0.0812444	0.0781294	0.077846	0.0812829	0.078333	0.0777575	0.0862432	0.119727	0.12445	0.0814138	0.0885103	0.105419	0.0946766
0.0730484	0.0740461	0.0816424	0.0749084	0.0869876	0.086473	0.0820342	0.0802948	0.0742238	0.0808052	0.0885456	0.104669	0.0859719	0.0897707	0.0904336	0.127913
0.0766596	0.0739532	0.0842536	0.0876117	0.0955994	0.104411	0.0977173	0.0950484	0.0818744	0.0808931	0.146279	0.0931799	0.0983988	0.106754	0.119786	0.114451
0.108068	0.110629	0.0997068	0.0993298	0.0928354	0.0951023	0.105712	0.11499	0.113686	0.111861	0.116502	0.11623	0.0991734	0.113469	0.107622	0.113917
0.0734655	0.0758232	0.0778477	0.0710043	0.109045	0.11255	0.117372	0.108222	0.0877477	0.0953705	0.0904863	0.110394	0.118174	0.130335	0.123215	0.144822
0.0704226	0.0737569	0.0854211	0.0766264	0.148618	0.148973	0.137863	0.141725	0.0700048	0.0815561	0.0836118	0.0897661	0.149673	0.161649	0.152626	0.166058
0.0826708	0.0838291	0.0905828	0.0652618	0.147597	0.148102	0.141634	0.135138	0.0845664	0.0998124	0.109805	0.103344	0.162259	0.157111	0.153829	0.149716
0.101785	0.0946575	0.0938621	0.117772	0.136569	0.141154	0.138639	0.132476	0.101806	0.115865	0.126475	0.111883	0.146202	0.15186	0.154332	0.158724
0.0862059	0.0932316	0.0853679	0.0836529	0.158336	0.157845	0.147429	0.1667	0.0903323	0.100785	0.0962903	0.103901	0.167339	0.169057	0.170299	0.172599
0.0898507	0.0831711	0.0890695	0.0942351	0.161028	0.152965	0.152604	0.155403	0.0919943	0.0949049	0.106362	0.108882	0.169117	0.167198	0.187319	0.179576
0.0695238	0.0818813	0.0698074	0.0747927	0.163842	0.163798	0.17396	0.160311	0.0748466	0.0891147	0.0852259	0.0886917	0.169731	0.174711	0.165321	0.197132
0.0907466	0.0886174	0.105731	0.0860974	0.127144	0.121418	0.125262	0.121885	0.0994893	0.0963957	0.101097	0.121339	0.139887	0.137849	0.143776	0.152209
0.0719794	0.074946	0.0719573	0.0739647	0.128104	0.13129	0.111221	0.127021	0.0763099	0.0811232	0.0817179	0.0906268	0.127352	0.139807	0.134829	0.131239
0.0800183	0.077829	0.0844988	0.0780581	0.148601	0.142651	0.157762	0.133888	0.0797519	0.0832194	0.0873256	0.0883059	0.151935	0.156591	0.162213	0.159806
0.0931052	0.0882646	0.0917249	0.0797571	0.119263	0.113906	0.112104	0.118573	0.0932602	0.111484	0.10202	0.11104	0.128484	0.13104	0.156011	0.147254
0.0890273	0.0879704	0.0878603	0.0891694	0.08208	0.0913343	0.10344	0.10469	0.0910944	0.0905941	0.0888532	0.0970399	0.0949288	0.109938	0.113976	0.117153
0.0698941	0.0652486	0.0749538	0.0749399	0.0861285	0.0927197	0.0862568	0.0867952	0.0777041	0.0905219	0.0933105	0.0806394	0.0887365	0.0944108	0.0929193	0.0960978
0.0818417	0.0826533	0.0888698	0.10376	0.0701241	0.0734729	0.0735693	0.0716177	0.0831789	0.0884045	0.0903621	0.0975093	0.071059	0.0842261	0.0785059	0.0814153
0.0431899	0.0432658	0.0633481	0.0509831	0.0787057	0.0818002	0.0834987	0.0795047	0.0488578	0.0565881	0.0819681	0.0748866	0.0818031	0.086764	0.0904642	0.0914261
0.0701145	0.0706639	0.0766084	0.0753338	0.0917472	0.0904623	0.0933364	0.0882708	0.0723878	0.0870234	0.092531	0.122714	0.0963159	0.0990003	0.10402	0.109733
0.0481974	0.0556442	0.0451293	0.0544931	0.138928	0.132881	0.133971	0.135398	0.0511333	0.0518512	0.0897234	0.0751456	0.160076	0.141595	0.147432	0.139143
0.044615	0.0505676	0.054106	0.0498434	0.0590557	0.0631865	0.0709685	0.0670649	0.0620583	0.0750303	0.087716	0.0711455	0.0631766	0.068239	0.0910843	0.0803136
0.0432404	0.0590663	0.0508592	0.0652427	0.07928	0.0832595	0.0814413	0.0753117	0.0451702	0.058475	0.0686014	0.125879	0.0825101	0.0841872	0.0964665	0.102027
0.0496565	0.0515162	0.0551447	0.0467898	0.0735326	0.0775169	0.0802883	0.0932384	0.0652189	0.0589611	0.0652925	0.0747029	0.092273	0.0840154	0.0872492	0.09439
0.0666761	0.0622373	0.0656084	0.0813154	0.112077	0.113305	0.111388	0.109471	0.0689976	0.0713772	0.0786733	0.124023	0.113782	0.117886	0.128871	0.122159
0.052833	0.0636164	0.0615584	0.0779684	0.0838981	0.0816697	0.0773772	0.0924762	0.0672585	0.0673473	0.0787438	0.0766886	0.0815992	0.0907393	0.0915279	0.0933115
0.0548829	0.0602365	0.0600668	0.0631505	0.140454	0.149328	0.127488	0.118561	0.0570223	0.0644786	0.102422	0.0724528	0.146612	0.148483	0.152154	0.16279
0.0546625	0.0569018	0.0577994	0.0728444	0.0707359	0.0704458	0.0767314	0.077473	0.0666219	0.0697542	0.0813043	0.0816377	0.0741544	0.075309	0.0865715	0.089386
0.0444934	0.0489846	0.0515578	0.0637254	0.0844507	0.0872868	0.0934106	0.105858	0.0687375	0.0813246	0.0680034	0.0897561	0.0878156	0.094927	0.101547	0.118079
0.0517841	0.0537489	0.052637	0.0680149	0.0888752	0.0902554	0.0861939	0.0937547	0.0524499	0.0605875	0.0711598	0.114374	0.0915363	0.105018	0.0963609	0.103697
0.0553005	0.0549692	0.0639415	0.067975	0.0737425	0.0725976	0.0794726	0.0698451	0.058933	0.0664122	0.0747761	0.0820547	0.0768022	0.0801043	0.0951135	0.106307
0.0621865	0.0586715	0.0616416	0.0651373	0.0778676	0.078977	0.0713524	0.087111	0.0636498	0.0700235	0.092244	0.0765457	0.0817096	0.0913767	0.0914858	0.0965438
0.0925184	0.0919566	0.0981836	0.0908893	0.0962896	0.0967444	0.0994734	0.0967944	0.0954053	0.10259	0.103179	0.112452	0.0966732	0.0975186	0.103178	0.113994
0.098145	0.0958857	0.0909323	0.118977	0.0708304	0.0727281	0.0655803	0.0637258	0.104015	0.101551	0.106249	0.115344	0.0703925	0.0769086	0.081365	0.0867372
0.0831035	0.0935348	0.0816411	0.0760327	0.070313	0.0719516	0.0826582	0.0709687	0.0894541	0.0915175	0.0892181	0.0965965	0.0742281	0.0694011	0.104439	0.0912387
0.0581036	0.0607744	0.0774716	0.0868179	0.0864886	0.0936418	0.0911128	0.100088	0.0612028	0.0867298	0.0868644	0.115357	0.091139	0.0945922	0.0960708	0.112747
0.0803697	0.0774176	0.0863091	0.0943732	0.0770869	0.0815163	0.0815759	0.0853735	0.0899014	0.0856478	0.0965933	0.0999454	0.0823933	0.0808295	0.0880575	0.104288
0.0923054	0.0909979	0.0899339	0.0894292	0.0790015	0.0795313	0.08724	0.0840648	0.0982542	0.10061	0.105832	0.108124	0.0802749	0.0842965	0.0883442	0.0944061
0.100821	0.0964142	0.0948974	0.100225	0.153651	0.148546	0.153921	0.147348	0.104991	0.120385	0.11201	0.134363	0.155152	0.154639	0.220045	0.151468
0.090973	0.0967515	0.0965457	0.0902311	0.0883458	0.0913155	0.0864792	0.0953317	0.0904683	0.099489	0.1181	0.102939	0.0910239	0.0961796	0.112415	0.119099
0.096388	0.0961351	0.102572	0.100072	0.0941736	0.0952522	0.102954	0.0867461	0.0969424	0.127857	0.112989	0.108936	0.0942443	0.11384	0.104248	0.130089
0.0903138	0.0983713	0.086261	0.088662	0.0820972	0.0856591	0.0980071	0.090206	0.0916966	0.0934591	0.101568	0.119623	0.0903842	0.088226	0.101444	0.128323
0.0851939	0.0833163	0.101385	0.0907007	0.134908	0.122553	0.156667	0.119707	0.0848089	0.087649	0.103452	0.118599	0.138136	0.160306	0.159316	0.157035
0.052726	0.0577907	0.0561306	0.0660011	0.0812088	0.0817361	0.088815	0.0757722	0.0595587	0.0624295	0.0736395	0.0968789	0.0830136	0.0847135	0.0946065	0.0885789
0.0941391	0.0924647	0.0983434	0.106994	0.0748901	0.0750873	0.0750405	0.0753736	0.0955043	0.105998	0.108802	0.105472	0.0762596	0.0899721	0.0840167	0.093284
0.0961611	0.0956091	0.0973495	0.101905	0.094288	0.0939547	0.0908709	0.0981264	0.0989102	0.102258	0.107326	0.116234	0.0937761	0.099995	0.106736	0.106625
0.101884	0.0983953	0.111468	0.102144	0.0842659	0.0865652	0.0834877	0.0746503	0.106931	0.109347	0.113498	0.125887	0.0847437	0.0870591	0.0977326	0.0937014
0.0827296	0.085199	0.081462	0.0841526	0.122803	0.124324	0.109317	0.11822	0.087302	0.0972345	0.0997411	0.116391	0.133337	0.132877	0.148001	0.138883
0.0815215	0.0784602	0.0810526	0.0788677	0.0798624	0.0796416	0.0864125	0.0892038	0.081508	0.0838017	0.0844951	0.0882658	0.0813842	0.0987288	0.0951514	0.121828
0.0744472	0.069768	0.0866152	0.102172	0.0886159	0.0936521	0.0887313	0.085845	0.0816731	0.101056	0.0884241	0.0981538	0.089656	0.0949871	0.0985017	0.104311
0.0738367	0.0695181	0.0729551	0.0737671	0.0815837	0.0868506	0.0839815	0.0998269	0.0842133	0.0914205	0.0933651	0.0977898	0.0867037	0.0879841	0.093834	0.104814
0.106568	0.109908	0.103462	0.101942	0.0762838	0.0797639	0.0744452	0.084518	0.12267	0.111809	0.118094	0.123962	0.0799769	0.0805182	0.0862046	0.0983264
0.0870892	0.0908555	0.0845913	0.0879191	0.0831493	0.0862538	0.0784504	0.0891883	0.0882199	0.0902734	0.0984214	0.12312	0.0871329	0.0959197	0.0915059	0.108155
0.0897701	0.0941542	0.0922261	0.0859938	0.105429	0.103645	0.101612	0.107156	0.090647	0.112633	0.094047	0.0987591	0.110998	0.120503	0.11432	0.111521
0.121027	0.116793	0.124221	0.11413	0.0795466	0.0851176	0.0748143	0.0760205	0.121421	0.121266	0.131919	0.123818	0.079393	0.0935125	0.0939006	0.104589
0.084362	0.0863376	0.0781463	0.0890558	0.0850182	0.0823659	0.0778902	0.0926782	0.0881383	0.091883	0.0968671	0.099623	0.0859652	0.0925415	0.12828	0.106363
0.0818115	0.0802699	0.0861627	0.0841282	0.0736779	0.0774032	0.0705677	0.0663766	0.0852678	0.123135	0.0865664	0.0967474	0.0735608	0.100654	0.0750711	0.0836193
0.122207	0.120069	0.115921	0.112054	0.0919563	0.0937399	0.0970787	0.0900221	0.121665	0.122786	0.131689	0.123956	0.102224	0.113477	0.111958	0.160812
0.144878	0.144621	0.146707	0.139026	0.12705	0.130171	0.133005	0.134347	0.148886	0.150141	0.170306	0.160695	0.128377	0.135821	0.140398	0.136068
0.0624237	0.0620626	0.0736002	0.0771069	0.0979376	0.104546	0.0959705	0.100942	0.0690808	0.0743405	0.073712	0.0745849	0.101209	0.117829	0.118617	0.113032
0.0757322	0.077009	0.0756853	0.0727291	0.086308	0.0879257	0.0928869	0.0939105	0.0781572	0.0801238	0.105146	0.0886223	0.0883375	0.112315	0.0995255	0.144768
0.0958988	0.100559	0.101247	0.0925703	0.0901197	0.0861536	0.0922288	0.107676	0.102045	0.103633	0.10767	0.111628	0.0915751	0.0969909	0.0992693	0.115812
0.0639158	0.0741637	0.0657223	0.0704671	0.0837184	0.0795128	0.0878776	0.0930696	0.0701052	0.0772954	0.0844018	0.087432	0.0843418	0.0870548	0.0987583	0.0890584
0.064962	0.0625323	0.0655162	0.0627167	0.129038	0.121209	0.12602	0.120254	0.0684248	0.0805652	0.0785978	0.0826265	0.128229	0.129722	0.131361	0.155439
0.0449257	0.0468478	0.0468751	0.0541916	0.0784463	0.0813199	0.0796643	0.0885147	0.051227	0.0648956	0.0839335	0.069627	0.0823863	0.0905061	0.0929865	0.0930868
0.0570063	0.0642348	0.0664878	0.0600256	0.124376	0.1297	0.143462	0.144256	0.0585093	0.0652602	0.0726438	0.0771587	0.132161	0.138191	0.155365	0.152574
0.0554364	0.0643262	0.0630382	0.0652009	0.0879306	0.0893958	0.0918429	0.102628	0.0707991	0.0697089	0.0732751	0.0802008	0.0923175	0.0969102	0.0943545	0.15503
0.0638866	0.0548932	0.0575807	0.0568101	0.0926624	0.0954829	0.0892762	0.0991385	0.0586367	0.0690536	0.0875233	0.0930842	0.0933154	0.0996614	0.0966833	0.101086
0.0664827	0.0658782	0.0678263	0.0724834	0.0738288	0.0791153	0.0696276	0.0868636	0.0713579	0.0817693	0.0861519	0.0990472	0.0765215	0.086071	0.128216	0.0980948
0.0762343	0.0725865	0.0846701	0.0708764	0.090967	0.0861446	0.0862239	0.0852075	0.0771144	0.0845438	0.0947786	0.133903	0.0951355	0.095785	0.10132	0.106666
0.0698518	0.0686468	0.070238	0.0712328	0.0907459	0.0857639	0.0829825	0.0984332	0.0899938	0.0858289	0.0951134	0.0936668	0.094386	0.0928416	0.0959948	0.10035
0.0626721	0.0589319	0.0610031	0.0454708	0.143344	0.14936	0.131149	0.133433	0.0625228	0.0678038	0.0649078	0.0934052	0.145385	0.147432	0.152089	0.164949
0.0515162	0.0623318	0.0667822	0.0791069	0.0868396	0.091243	0.0945466	0.110889	0.0591589	0.0833789	0.125628	0.106871	0.0880979	0.105283	0.0888637	0.107884
0.0697974	0.0724263	0.076929	0.0767747	0.0869631	0.0867156	0.087153	0.0980279	0.0851663	0.091992	0.0864635	0.0833272	0.084231	0.102001	0.110408	0.0936607
0.041913	0.0482011	0.0458212	0.0531149	0.0948647	0.0962295	0.111462	0.0938797	0.0474865	0.0576406	0.0582872	0.0669518	0.0958184	0.103289	0.122744	0.115121
0.0530034	0.055013	0.0605956	0.0549379	0.0968326	0.0947253	0.104422	0.088275	0.0571183	0.0743171	0.0678087	0.0941324	0.0981907	0.105558	0.11624	0.112948
0.0580151	0.0593021	0.0699542	0.0731661	0.0772842	0.0818397	0.0779465	0.083745	0.0625156	0.0682461	0.0928447	0.0905672	0.0786748	0.141733	0.0990918	0.108469
0.0902976	0.0907376	0.0927269	0.0931601	0.0758423	0.0724891	0.0794581	0.0803115	0.0927415	0.094211	0.0944535	0.0996567	0.0804203	0.087541	0.0881889	0.115652
0.0874274	0.0952153	0.0844988	0.0920592	0.0952802	0.0947275	0.0962511	0.101592	0.0919847	0.121739	0.100021	0.103765	0.0976883	0.097989	0.0997366	0.106884
0.0454929	0.0523076	0.0374773	0.0683999	0.102042	0.0987488	0.10297	0.101149	0.0578753	0.0527994	0.0981852	0.0873802	0.101066	0.101811	0.116727	0.119947
0.0463821	0.0453352	0.0488653	0.0666572	0.0804902	0.0809476	0.0782453	0.0761745	0.0475329	0.0587406	0.0840331	0.0914598	0.0830539	0.0853944	0.0876213	0.0856807
0.0657659	0.06385	0.0764638	0.0689079	0.101622	0.107228	0.112976	0.10946	0.0685224	0.0734415	0.0759136	0.0898606	0.106521	0.103567	0.106244	0.0875571
0.0542516	0.0540636	0.0647562	0.0712932	0.121605	0.118862	0.123205	0.125445	0.0591474	0.0617762	0.0648775	0.0976419	0.125393	0.126171	0.131187	0.131541
0.0555269	0.056678	0.0766874	0.0584242	0.0661951	0.0662635	0.0664931	0.0678424	0.0599394	0.0763457	0.074091	0.0946786	0.0750154	0.0773644	0.0742922	0.0738326
0.0665182	0.0679441	0.0701539	0.0842942	0.0981256	0.0993397	0.104603	0.105665	0.0894861	0.0861316	0.0969381	0.107347	0.0995694	0.0994603	0.100556	0.103764
0.0597122	0.0682088	0.0688732	0.064269	0.103307	0.104458	0.110785	0.098765	0.063479	0.125305	0.0799969	0.0900406	0.103509	0.111786	0.120116	0.114067
0.0506848	0.0508708	0.0612116	0.0672319	0.0956324	0.0969319	0.0932982	0.0991072	0.0620277	0.0583107	0.0650896	0.080595	0.0955705	0.0982439	0.119037	0.10735
0.0465696	0.0513768	0.0662063	0.0733072	0.0790313	0.0842754	0.080471	0.0900463	0.0483811	0.0524943	0.0592987	0.0807786	0.0916605	0.0857658	0.0938297	0.0951183
0.0660447	0.0706795	0.0687247	0.0681636	0.0786138	0.0769237	0.0797461	0.0740145	0.0695771	0.0811308	0.0789125	0.090188	0.0780204	0.0920528	0.085437	0.0988855
0.0610332	0.0687857	0.0700579	0.0710505	0.110094	0.106789	0.114444	0.108848	0.0651084	0.0851531	0.0763782	0.0915439	0.110604	0.112182	0.119095	0.14235
0.0654661	0.0786836	0.0758789	0.0763186	0.105635	0.101483	0.107766	0.104074	0.0669586	0.0742301	0.0782448	0.104064	0.109236	0.114546	0.109981	0.118522
0.0723815	0.0694543	0.0705363	0.0859309	0.170378	0.173202	0.161452	0.167423	0.0732799	0.0745419	0.0896908	0.0824841	0.171878	0.171837	0.17005	0.193201
0.0505471	0.0628793	0.064218	0.0526534	0.0793853	0.0933717	0.0770391	0.0941371	0.0539289	0.0790036	0.0806547	0.0898941	0.0838908	0.0849563	0.0986213	0.0978795
0.0318642	0.0322437	0.0398651	0.0386706	0.0647044	0.0666952	0.069985	0.075071	0.032639	0.0365024	0.0586257	0.0452805	0.066038	0.0688382	0.0720369	0.0725665
0.0636179	0.0667586	0.0644045	0.10514	0.0756273	0.0786093	0.0798613	0.0763906	0.0684722	0.0768816	0.0911436	0.0968633	0.0798006	0.0784598	0.104906	0.0901971
0.0603845	0.0611616	0.0585768	0.0832113	0.0771993	0.0877973	0.083141	0.0839884	0.0669383	0.0739915	0.0840318	0.180694	0.0820441	0.0991369	0.0840752	0.101172
0.0645663	0.0608524	0.0699992	0.0752816	0.0840587	0.0823357	0.0862464	0.0823959	0.064068	0.069196	0.0990784	0.0719942	0.0891716	0.0890884	0.0918311	0.105295
0.0658786	0.0620031	0.0605357	0.0669577	0.100157	0.108901	0.103606	0.0990023	0.0754969	0.102177	0.0799085	0.0876888	0.105231	0.107358	0.107083	0.119415
0.0669855	0.0759658	0.0725895	0.0820893	0.122102	0.124699	0.125979	0.121417	0.0723975	0.0776841	0.0810505	0.0918548	0.12747	0.128563	0.133556	0.13417
0.0655051	0.0664755	0.0609207	0.0730824	0.124103	0.122116	0.118863	0.121803	0.0669564	0.0891382	0.0951771	0.0949023	0.124809	0.127412	0.128637	0.131589
0.0530684	0.0518951	0.0535423	0.0620525	0.133616	0.133959	0.123614	0.129613	0.0562052	0.0721835	0.0717862	0.0797585	0.137971	0.137579	0.145115	0.130002
0.0648353	0.0657436	0.0688106	0.0718251	0.081046	0.0910603	0.0753109	0.081758	0.0702294	0.0794619	0.0799729	0.124047	0.0848712	0.0985763	0.0929454	0.0942955
0.0479853	0.0482984	0.0587879	0.0517405	0.0710112	0.0717909	0.0745669	0.0772433	0.0528255	0.0581374	0.0855488	0.0724314	0.0723968	0.074986	0.0894223	0.091906
0.082392	0.0946139	0.0881251	0.0989975	0.103407	0.0997376	0.101885	0.104535	0.0845884	0.100697	0.117536	0.10389	0.106676	0.112381	0.111211	0.115124
0.0371924	0.0545714	0.0520294	0.0492448	0.0947251	0.093942	0.10196	0.101605	0.0372179	0.110747	0.0887049	0.0757197	0.0991585	0.100007	0.10439	0.117143
0.0572209	0.0550367	0.0624433	0.0781467	0.129524	0.129763	0.125079	0.125638	0.0616227	0.071475	0.082219	0.0894477	0.12641	0.126407	0.142855	0.126051
0.0403236	0.0500723	0.0527309	0.0511767	0.113954	0.110587	0.104216	0.116317	0.0444146	0.0536134	0.0607725	0.0670393	0.113083	0.128626	0.115882	0.120924
0.073371	0.0749968	0.0819082	0.0717213	0.0844109	0.0860236	0.0914057	0.0805739	0.0749774	0.0846667	0.0852631	0.0914848	0.0882034	0.0885585	0.0804	0.116402
0.0655639	0.068197	0.0812714	0.0681416	0.118539	0.118556	0.126263	0.126628	0.0691924	0.0762419	0.0901955	0.11408	0.121403	0.124041	0.12371	0.133235
0.0653577	0.0692524	0.0696751	0.0780374	0.092557	0.0937873	0.0946006	0.0905228	0.0696781	0.0735508	0.0856892	0.0921844	0.0934944	0.0967963	0.0970421	0.0993721
0.0619389	0.0701957	0.0718067	0.0636822	0.120364	0.113741	0.123756	0.126039	0.0862041	0.0858992	0.0821529	0.0873965	0.126566	0.124633	0.124336	0.126251
0.0555548	0.0537835	0.0549515	0.0643889	0.0897539	0.0908635	0.0940584	0.0983166	0.0586841	0.0616548	0.0894572	0.0713717	0.0894857	0.0925483	0.0973134	0.096019
0.059692	0.0581944	0.0631905	0.0877829	0.128951	0.124101	0.128673	0.124016	0.0645388	0.0796906	0.0857564	0.0910881	0.132273	0.13004	0.157326	0.139621
0.0565791	0.0515618	0.0535877	0.067956	0.100612	0.10249	0.102831	0.100384	0.0604962	0.0674691	0.070755	0.0906871	0.104483	0.10803	0.104561	0.111376
0.0630331	0.0659296	0.0605411	0.0634406	0.0808885	0.0820593	0.0849977	0.0830103	0.0694803	0.0788202	0.111068	0.11854	0.087341	0.0865923	0.0904347	0.0918142
0.0660721	0.0737684	0.0694554	0.0756178	0.0883983	0.0919282	0.090273	0.105111	0.0790401	0.102051	0.0802572	0.109035	0.0885546	0.095819	0.10355	0.111091
0.0787849	0.0752552	0.0961388	0.0724803	0.102548	0.106167	0.105541	0.10672	0.0780592	0.0869829	0.093421	0.102939	0.103463	0.103419	0.109127	0.109996
0.0708521	0.0617961	0.0636724	0.0775181	0.105376	0.106765	0.108938	0.110312	0.0601556	0.119515	0.101734	0.0985825	0.104206	0.108493	0.105529	0.11073
0.0679931	0.0676418	0.077705	0.094522	0.153049	0.147777	0.149138	0.154355	0.0702497	0.0837092	0.0920645	0.0914818	0.150091	0.152803	0.160826	0.152319
0.0586761	0.0708088	0.0902709	0.0722674	0.103263	0.105485	0.0991827	0.104455	0.0612533	0.0862622	0.0736292	0.126009	0.103852	0.105193	0.101901	0.109374
0.0620669	0.06167	0.0639262	0.0729336	0.125302	0.123242	0.134706	0.118985	0.0643378	0.0655205	0.0695054	0.0693262	0.133841	0.146394	0.140563	0.137205
0.0441332	0.0454521	0.0500044	0.0480733	0.140742	0.137504	0.140405	0.139045	0.043021	0.0531171	0.0515065	0.0990684	0.142801	0.140921	0.14067	0.141111
0.0618471	0.063509	0.0847597	0.0659202	0.103019	0.104697	0.103586	0.101643	0.0662361	0.0833502	0.0758201	0.0825909	0.105959	0.119288	0.113238	0.108228
0.0522219	0.0775658	0.061262	0.0817614	0.0813915	0.0788759	0.0819796	0.0874698	0.0684585	0.0648813	0.059672	0.0781373	0.0831599	0.0875837	0.116416	0.0946232
0.0505533	0.0485795	0.0551635	0.0507451	0.0809927	0.0866794	0.085955	0.0849967	0.0450112	0.0543828	0.0589396	0.0711231	0.0880305	0.0902621	0.0874083	0.0970222
0.059469	0.0630407	0.0650142	0.0594126	0.0932072	0.0931125	0.0922132	0.0886963	0.063115	0.065852	0.078476	0.102919	0.098459	0.110089	0.103915	0.129979
0.0558756	0.0614536	0.0761453	0.0838619	0.0755803	0.0791432	0.0803524	0.080085	0.0641213	0.093037	0.0966333	0.0918989	0.0795102	0.0796707	0.0843328	0.0870239
0.0505766	0.0677144	0.0605763	0.0800392	0.0700992	0.0708415	0.0728918	0.072422	0.0571994	0.0571292	0.12042	0.0825406	0.0704437	0.0772344	0.0766363	0.125139
0.0819157	0.093602	0.0944456	0.110551	0.121711	0.122862	0.124913	0.125994	0.0813258	0.0895506	0.0964254	0.11256	0.122517	0.122848	0.129954	0.130777
0.047243	0.0517389	0.0563059	0.0738996	0.0908201	0.092036	0.100808	0.122435	0.0541108	0.0619382	0.0896048	0.0819396	0.0991502	0.118788	0.122335	0.115342
0.099519	0.102872	0.0997065	0.0978971	0.145594	0.145484	0.147728	0.154138	0.0996115	0.112659	0.105668	0.115785	0.155666	0.153493	0.158866	0.166298
0.0491799	0.0548021	0.0548953	0.063549	0.0964571	0.0927811	0.0980551	0.0943926	0.0536532	0.052425	0.0665388	0.0680737	0.0987354	0.100435	0.10335	0.102351
0.0677745	0.0692348	0.075995	0.0808063	0.0698845	0.068543	0.0727993	0.0787807	0.0771008	0.0848897	0.0819485	0.103759	0.0737056	0.0730585	0.0770326	0.0856699
0.0667647	0.0671606	0.0688698	0.0657883	0.0656194	0.0688557	0.0766652	0.0703304	0.0713536	0.104863	0.07996	0.0804045	0.0670527	0.0711035	0.070038	0.0872018
0.0688105	0.0709268	0.0700551	0.0769266	0.141982	0.13878	0.140958	0.151847	0.0738714	0.0728714	0.105067	0.087268	0.143665	0.145221	0.146363	0.147291
0.0528722	0.0529144	0.0706159	0.0648736	0.0767198	0.0783467	0.0842184	0.0806423	0.0932558	0.0911958	0.0783727	0.0832867	0.0895817	0.0836971	0.0862224	0.0897703
0.0750432	0.0742044	0.074071	0.0839209	0.0660205	0.064585	0.0754449	0.0681424	0.0755327	0.0809736	0.0994291	0.0912174	0.0650297	0.0681429	0.0748177	0.0690724
0.0713522	0.0798808	0.078599	0.100003	0.0622376	0.0654022	0.0671237	0.0703562	0.0787588	0.113776	0.108916	0.110692	0.0631995	0.071922	0.0693718	0.0701796
0.0633553	0.0709732	0.063783	0.0668696	0.0814778	0.0844903	0.0835597	0.0856549	0.0666031	0.0733058	0.0852072	0.119779	0.0825617	0.0905298	0.0879958	0.113897
0.0779852	0.0835834	0.0787729	0.0787519	0.08662	0.0907358	0.090358	0.0888177	0.0829757	0.0911037	0.120406	0.103397	0.0910646	0.0970825	0.0968708	0.113408
0.0590708	0.0683087	0.067615	0.0758264	0.092309	0.0869231	0.0991911	0.0877343	0.0650895	0.0663037	0.0854885	0.105492	0.0950441	0.0928398	0.0961736	0.106268
0.0541697	0.0563871	0.0516307	0.0552118	0.0987054	0.0961945	0.097025	0.0932025	0.0605358	0.0683999	0.0730263	0.0786819	0.100738	0.102216	0.1096	0.111555
0.0866521	0.0869292	0.0764888	0.0754355	0.0774335	0.0821059	0.0821331	0.0822843	0.0849313	0.087082	0.088865	0.097455	0.0801107	0.0833483	0.0980192	0.0836081
0.0651816	0.068606	0.0716823	0.0882127	0.0792064	0.0862074	0.0771002	0.0831546	0.0866162	0.07884	0.0912076	0.104431	0.0798458	0.0953126	0.0873775	0.101714
0.0609179	0.060216	0.0586482	0.0714138	0.0778197	0.0820953	0.0825213	0.0757364	0.065005	0.0779411	0.0805569	0.0948888	0.0809053	0.0817209	0.0994084	0.0892352
0.039955	0.0444645	0.0591215	0.0560418	0.0697728	0.0708617	0.0751895	0.0787678	0.0442633	0.059952	0.0622908	0.0944141	0.0704319	0.0735198	0.0773981	0.0828094
0.0603147	0.0679683	0.0674406	0.0669683	0.087132	0.0895965	0.0907867	0.0901045	0.0803064	0.0792927	0.0724503	0.0992048	0.0896563	0.100609	0.0995678	0.0961191
0.0806203	0.0876596	0.0808142	0.0902484	0.0671163	0.0689269	0.0722736	0.0723807	0.0842987	0.133133	0.10386	0.0993478	0.0703761	0.0699015	0.0750783	0.0881358
0.0603753	0.0579102	0.0596977	0.0588201	0.10346	0.100808	0.108382	0.101343	0.0598628	0.0698809	0.0780681	0.0797989	0.105946	0.107697	0.107157	0.111152
0.0651187	0.0668786	0.0690144	0.0741642	0.0906164	0.0904655	0.088916	0.0968609	0.0681995	0.0751228	0.0819357	0.102647	0.090638	0.095517	0.107365	0.0994964
0.0884047	0.0906779	0.0985514	0.0896089	0.0837489	0.0838708	0.0833502	0.0948331	0.0972751	0.100154	0.0997349	0.102598	0.0897399	0.0925992	0.101495	0.0939305
0.0790283	0.0788252	0.0792941	0.0832773	0.118503	0.118091	0.118793	0.117373	0.083249	0.084717	0.107201	0.107289	0.121398	0.124113	0.133178	0.130869
0.0550405	0.0560699	0.0516649	0.0655006	0.0845367	0.0823241	0.0853238	0.082114	0.061358	0.0738607	0.0832981	0.072593	0.0855184	0.0879487	0.0899776	0.114693
0.089292	0.0868991	0.10811	0.0877602	0.104747	0.106972	0.107684	0.110079	0.0959577	0.0977006	0.108647	0.111697	0.106676	0.107671	0.116838	0.111963
0.0510233	0.0482386	0.0521803	0.0822744	0.0714709	0.0708495	0.0741847	0.079411	0.0558803	0.0627792	0.0750068	0.0844489	0.0757506	0.0760414	0.0834955	0.109665
0.0681026	0.0736822	0.0886884	0.0744789	0.0989701	0.102945	0.0950651	0.107921	0.0736994	0.0795993	0.0855765	0.104078	0.103293	0.103588	0.106109	0.112053
0.105813	0.113648	0.111341	0.105532	0.129081	0.12855	0.12221	0.12763	0.110182	0.111298	0.123156	0.154274	0.131458	0.129883	0.135174	0.13869
0.046797	0.0452629	0.0544178	0.0606562	0.081564	0.0849651	0.0843865	0.0844283	0.0553081	0.0669824	0.0684611	0.177294	0.0822837	0.0853928	0.088014	0.0964596
0.102631	0.0998038	0.0993139	0.0987277	0.0795937	0.0776584	0.0786595	0.0825425	0.117992	0.113255	0.116163	0.138584	0.0812497	0.111551	0.0962265	0.0875398
0.0592995	0.0623429	0.0634525	0.0611264	0.0855553	0.0820591	0.0945109	0.0856778	0.0678455	0.0660039	0.0893195	0.0774024	0.0867586	0.106376	0.098218	0.10757
0.0845612	0.0892998	0.0847543	0.0963549	0.0881006	0.0975727	0.0912201	0.0840426	0.0862516	0.0991364	0.121454	0.105289	0.0879551	0.0944713	0.095725	0.101727
0.0522276	0.0567524	0.0701232	0.0742329	0.105827	0.110875	0.10015	0.111311	0.0546753	0.0595145	0.0751211	0.0823935	0.108983	0.113301	0.110694	0.127591
0.0539048	0.0604829	0.0571573	0.0633529	0.0783688	0.082227	0.0814642	0.0725247	0.0606909	0.0640963	0.0708764	0.0770909	0.0811344	0.102563	0.0887753	0.0858518
0.0728016	0.0755196	0.0702125	0.0885854	0.10354	0.104531	0.107628	0.111397	0.0775473	0.0883818	0.085349	0.116187	0.107385	0.107265	0.109855	0.109663
0.0697991	0.0923807	0.0873181	0.0927648	0.0839128	0.084403	0.0857848	0.0868289	0.0970048	0.106989	0.0991792	0.0995207	0.0911742	0.0873352	0.089721	0.0934935
0.0704042	0.0779532	0.0686483	0.0847904	0.088504	0.0882372	0.0928706	0.100668	0.0748022	0.130455	0.0893461	0.0899144	0.0890561	0.0911307	0.0926258	0.0994654
0.0853749	0.0921432	0.115732	0.0868231	0.0811138	0.0821084	0.0836574	0.0836754	0.0887926	0.104458	0.105035	0.111117	0.0812187	0.0879341	0.0918258	0.0864628
0.0611553	0.0627853	0.0652593	0.0720616	0.098993	0.100166	0.101457	0.0981136	0.0628564	0.0679418	0.072965	0.0899862	0.104035	0.107943	0.113768	0.119672
0.0406405	0.0407408	0.0400031	0.0396841	0.059444	0.0597319	0.0674688	0.0670076	0.0474231	0.0442924	0.0489761	0.0877847	0.0611342	0.0671258	0.0667247	0.0776857
0.0713751	0.0732439	0.0696963	0.0718085	0.0884951	0.0884649	0.0876819	0.0926499	0.0824633	0.0840132	0.0849178	0.0897177	0.088031	0.102323	0.0933262	0.0928668
0.0584624	0.0594406	0.0721258	0.0804414	0.121326	0.120251	0.124613	0.121872	0.0650689	0.0677536	0.0815592	0.0756488	0.125024	0.130884	0.126184	0.129603
0.0573281	0.0585856	0.0697461	0.0595614	0.163868	0.165816	0.155838	0.151273	0.0665966	0.0615909	0.0631586	0.0675507	0.166618	0.166623	0.169255	0.170862
0.0680827	0.0667473	0.0665173	0.0940256	0.0982574	0.102417	0.10698	0.100357	0.0687976	0.0752084	0.0829458	0.100387	0.102138	0.109278	0.120669	0.120985
0.0486593	0.0497678	0.0625727	0.0645573	0.102909	0.106219	0.113251	0.0958324	0.0532674	0.0633125	0.0645664	0.0837817	0.102691	0.107525	0.119463	0.112795
0.0480467	0.0517265	0.0557472	0.0582377	0.0596467	0.0610077	0.0625661	0.0645362	0.0520275	0.0564956	0.0672396	0.0947892	0.061304	0.0642511	0.0627209	0.0720354
0.0611123	0.0641024	0.0651402	0.0602514	0.0766523	0.0788429	0.0754617	0.081929	0.067972	0.0701926	0.0902595	0.0844418	0.0859705	0.0908533	0.0905873	0.0938937
0.045668	0.0520927	0.078862	0.0616841	0.0866985	0.0839847	0.0818855	0.08347	0.0633838	0.0782913	0.0934951	0.0768902	0.0879998	0.104132	0.0877892	0.0910857
0.083617	0.0889401	0.0836113	0.10604	0.0735423	0.0735331	0.0717955	0.0830827	0.0854068	0.0911232	0.0968858	0.0886166	0.0727682	0.0749402	0.0798414	0.0834534
0.057986	0.0588294	0.069322	0.0707592	0.171671	0.173619	0.168087	0.156757	0.0666113	0.0768425	0.098262	0.0859587	0.17124	0.171586	0.176582	0.174021
0.0619135	0.063484	0.0826894	0.0859222	0.126502	0.120947	0.128817	0.141874	0.0706744	0.0741192	0.0803575	0.09223	0.141877	0.135704	0.170362	0.141192
0.05019	0.0537377	0.0575193	0.0576721	0.0796671	0.085675	0.0855257	0.0851069	0.0516943	0.0550305	0.0616182	0.0796851	0.0827208	0.084004	0.0861321	0.0907655
0.093339	0.0983229	0.10733	0.0937821	0.0817694	0.0804749	0.0858935	0.0949462	0.0959626	0.100159	0.0986995	0.105377	0.0839124	0.0944783	0.0908322	0.096005
0.0533375	0.0622495	0.0544581	0.0550237	0.117724	0.117256	0.115519	0.127319	0.0552296	0.0691036	0.0641271	0.0699726	0.125758	0.120944	0.124949	0.135353
0.0593606	0.0692944	0.0644701	0.102792	0.0711038	0.07564	0.0732123	0.0759766	0.0615149	0.0745574	0.0755453	0.0858244	0.0716202	0.0759634	0.0779731	0.140756
0.0861509	0.082277	0.0832759	0.0785383	0.0871543	0.0899467	0.0900232	0.0828195	0.0863066	0.0940883	0.0973836	0.118221	0.0869673	0.0905367	0.110455	0.0987138
0.060971	0.0633806	0.0793083	0.0643219	0.0917144	0.0882044	0.0951214	0.109129	0.0672362	0.0717581	0.0773113	0.137281	0.0929965	0.0958624	0.0993577	0.111239
0.0604677	0.0625998	0.0599532	0.0640222	0.111927	0.111081	0.109103	0.1092	0.0664335	0.0675526	0.100869	0.110408	0.116453	0.113691	0.120578	0.123491
0.0767114	0.0788578	0.0899357	0.092397	0.117223	0.122023	0.119161	0.109375	0.0810921	0.0913255	0.096571	0.0960456	0.118761	0.125333	0.122876	0.152978
0.0640697	0.0605862	0.0602566	0.0704828	0.0811768	0.0785998	0.0780889	0.0849559	0.0681652	0.0767686	0.0842967	0.104876	0.0834841	0.0886897	0.086329	0.101339
0.0470571	0.0493262	0.0520347	0.0565935	0.12126	0.115954	0.117638	0.125562	0.0531693	0.0538496	0.0588982	0.0684258	0.122341	0.139273	0.127962	0.15216
0.0691487	0.0759709	0.0707564	0.070522	0.147625	0.148255	0.14188	0.152741	0.082583	0.0775976	0.082508	0.095984	0.148187	0.146796	0.147939	0.156811
0.0556004	0.0589325	0.0689768	0.0950998	0.0783496	0.0781292	0.0773553	0.0765829	0.0597851	0.0684131	0.0804996	0.113035	0.0791646	0.0811225	0.0825195	0.0909363
0.0685776	0.0717066	0.0705541	0.0697641	0.109295	0.105917	0.103127	0.118869	0.0707126	0.106471	0.0873861	0.105195	0.111837	0.113211	0.12386	0.122744
0.0480299	0.0487214	0.0515611	0.0567626	0.111533	0.105315	0.10271	0.0955123	0.0510581	0.0567076	0.0848444	0.129846	0.111864	0.113283	0.115178	0.116258
0.0413824	0.0577317	0.0560985	0.06748	0.0849435	0.0918161	0.0856689	0.084401	0.0521708	0.0798055	0.103413	0.0883148	0.0898315	0.0944148	0.100657	0.133087
0.0534812	0.0534197	0.0734104	0.0563912	0.0852984	0.0782775	0.0778245	0.0910387	0.068791	0.0686722	0.073552	0.0788929	0.0866838	0.0936106	0.0888215	0.102304
0.0532041	0.0501961	0.0529395	0.0583426	0.0783507	0.0808995	0.0744154	0.073832	0.0555592	0.0570309	0.0924751	0.0684146	0.0854834	0.0832083	0.0852119	0.0843353
0.0378417	0.0483797	0.0410732	0.044108	0.0755109	0.0732859	0.0791016	0.072918	0.0498071	0.0492554	0.0839767	0.0714613	0.0760858	0.0798988	0.091832	0.110379
0.0699121	0.0647085	0.0797001	0.0667521	0.0781899	0.0799164	0.0807516	0.0993387	0.0881642	0.0765008	0.0872885	0.108286	0.085047	0.0881044	0.0944103	0.127499
0.0775519	0.0814405	0.100776	0.0828159	0.0760975	0.0757466	0.0815336	0.0777808	0.0831872	0.0864771	0.0961073	0.096786	0.0780512	0.0904748	0.0964945	0.0906964
0.0769799	0.0835686	0.0878949	0.0752797	0.115375	0.116679	0.116213	0.115944	0.0888305	0.117466	0.101856	0.0941367	0.118329	0.119369	0.137842	0.129716
0.0873426	0.100147	0.0900526	0.0985192	0.121763	0.118107	0.120516	0.11176	0.0940785	0.11398	0.101613	0.109562	0.120715	0.143112	0.119755	0.136936
0.0893334	0.087984	0.094986	0.0935284	0.100182	0.10101	0.100041	0.0995148	0.0954349	0.102055	0.111103	0.13048	0.104048	0.106911	0.109194	0.117922
0.0610739	0.0606775	0.0658593	0.0630047	0.106038	0.116458	0.110501	0.0980048	0.0724686	0.0734116	0.076076	0.0912461	0.109308	0.114282	0.120215	0.133297
0.0525932	0.0581766	0.0539747	0.0795346	0.0993347	0.100512	0.0936991	0.110173	0.060747	0.0641619	0.0691109	0.0894623	0.098637	0.112047	0.105316	0.119211
0.0413305	0.0409833	0.0537605	0.0537748	0.0885722	0.0959184	0.107625	0.0964485	0.0481046	0.0520085	0.0526921	0.0589634	0.0923695	0.105344	0.0986093	0.107228
0.0713463	0.0747673	0.0765408	0.067944	0.0867239	0.0928999	0.0838963	0.0890574	0.0796818	0.081039	0.087096	0.0899193	0.0909134	0.0963821	0.109961	0.115731
0.059794	0.0609455	0.0705982	0.078342	0.0913496	0.0872207	0.0859243	0.107482	0.0655211	0.0669135	0.0791724	0.0805903	0.0937407	0.0966614	0.10817	0.10105
0.0862578	0.0874501	0.0842007	0.0921189	0.101469	0.103582	0.102654	0.110394	0.0868591	0.0906399	0.0917834	0.0921072	0.106018	0.111153	0.115935	0.122912
0.0746819	0.0759266	0.0712414	0.099398	0.0978953	0.0924851	0.09475	0.11081	0.0798673	0.0830455	0.0861484	0.140034	0.101487	0.11508	0.117467	0.200803
0.0521965	0.0522262	0.0605943	0.0596305	0.0809432	0.0834354	0.0972117	0.0708982	0.0579776	0.0731239	0.112092	0.0801094	0.0911306	0.0926825	0.0934473	0.103007
0.0342217	0.0428392	0.0454783	0.045978	0.0824301	0.0860884	0.0889319	0.0853415	0.0405912	0.0448533	0.0545685	0.0613875	0.0902434	0.0895171	0.0904325	0.101464
0.0706687	0.0773611	0.0737199	0.0993592	0.164795	0.16121	0.159586	0.160356	0.0752347	0.0869227	0.088514	0.102144	0.1866	0.164859	0.162297	0.155805
0.0410787	0.0382754	0.048756	0.0395207	0.134287	0.137034	0.136267	0.139727	0.0411708	0.0461587	0.0500264	0.0598773	0.134027	0.13905	0.140767	0.13974
0.0505779	0.0560497	0.0736548	0.093572	0.0893121	0.0892206	0.08377	0.09448	0.0607688	0.0646347	0.099384	0.0750259	0.0899307	0.0930417	0.113546	0.114345
0.0873912	0.0934833	0.090102	0.0834622	0.0973179	0.0934431	0.0984892	0.0857031	0.0928835	0.0968917	0.102066	0.117775	0.0989242	0.101901	0.121947	0.105936
0.0506467	0.0518941	0.0628941	0.0556715	0.122666	0.116071	0.110687	0.106555	0.0574418	0.064307	0.0828966	0.0726846	0.128769	0.124402	0.125341	0.12803
0.0564554	0.0604692	0.0594829	0.0644205	0.117174	0.126646	0.109712	0.108317	0.0553081	0.0579317	0.0632008	0.0709687	0.119008	0.124681	0.124622	0.14049
0.0740367	0.0707386	0.0707042	0.104108	0.116236	0.11724	0.115082	0.10777	0.0729496	0.0972553	0.0859705	0.098825	0.116224	0.119681	0.119339	0.131088
0.0568042	0.0541633	0.0596678	0.0623618	0.12057	0.122229	0.120894	0.119981	0.0542271	0.0581132	0.0802494	0.0719348	0.120312	0.127333	0.120662	0.143882
0.075657	0.0732126	0.0743814	0.0726784	0.0845491	0.0850436	0.0834746	0.085937	0.0747588	0.0847082	0.0913845	0.0962676	0.0862342	0.0873285	0.101452	0.0911153
0.0686074	0.0721248	0.069411	0.0686352	0.101368	0.111441	0.0997228	0.101916	0.0724399	0.0750887	0.0808459	0.0887992	0.101733	0.1076	0.116498	0.112579
0.0586404	0.0678325	0.0709379	0.0570657	0.0848223	0.0842594	0.0906038	0.0943452	0.0643836	0.070313	0.084545	0.0711225	0.0864519	0.0964774	0.0934482	0.0991498
0.0759963	0.0747401	0.0925094	0.0809598	0.0912603	0.0947235	0.102321	0.101497	0.0845497	0.0934766	0.0901635	0.102057	0.0932808	0.106326	0.103343	0.103981
0.064087	0.0763444	0.0706055	0.068103	0.0905144	0.0887921	0.0841175	0.0845075	0.0665295	0.0686991	0.0799581	0.0775422	0.091762	0.0985608	0.10577	0.120853
0.0597084	0.0657548	0.0694696	0.0728918	0.0827771	0.0796472	0.0818231	0.0771025	0.0699537	0.0723872	0.118019	0.0850194	0.0885077	0.0850338	0.0962016	0.114311
0.0509617	0.0520147	0.0606337	0.0630221	0.0865579	0.0899383	0.0848156	0.113769	0.0626991	0.071304	0.0621269	0.0721923	0.0898755	0.091448	0.0939816	0.106918
0.0653042	0.0661576	0.0784335	0.0793746	0.091574	0.0928327	0.0883782	0.10005	0.069397	0.077235	0.078845	0.0843462	0.0932804	0.0981146	0.104251	0.113117
0.0571466	0.0547451	0.0598896	0.0843701	0.0777447	0.0795652	0.0767655	0.0807099	0.0619672	0.0681254	0.0982224	0.0913734	0.0790271	0.0827433	0.0918753	0.0937113
0.0507668	0.0574156	0.0488083	0.0671455	0.075094	0.0763757	0.0852827	0.0686495	0.0525439	0.0589912	0.06843	0.0714961	0.0790334	0.0780476	0.079874	0.089929
0.0555872	0.0760626	0.0727175	0.0692968	0.0810216	0.0814371	0.083672	0.0759649	0.0633685	0.073824	0.073376	0.080617	0.088217	0.0881216	0.086468	0.111074
0.0574054	0.0614092	0.0561473	0.0723416	0.0856787	0.082232	0.0848343	0.0885023	0.0654828	0.0730869	0.0775451	0.0933005	0.093982	0.101403	0.101756	0.114455
0.0778036	0.0705631	0.0735829	0.0726364	0.076213	0.0775847	0.0721771	0.0784339	0.0794259	0.0861292	0.0891575	0.100822	0.0779283	0.080316	0.0884421	0.0875201
0.0492263	0.0506583	0.0461217	0.0604925	0.0692012	0.0645789	0.0685244	0.067428	0.0504076	0.0541791	0.0740703	0.0688567	0.070159	0.0785472	0.081831	0.0926837
0.0701419	0.0735741	0.0696554	0.075161	0.122847	0.119093	0.129827	0.120866	0.0698894	0.0729752	0.0878584	0.0863957	0.126674	0.127627	0.12935	0.129482
0.0552291	0.0631495	0.0822758	0.0593231	0.122932	0.123789	0.118244	0.115391	0.0560041	0.0636508	0.0898356	0.0718888	0.127575	0.136456	0.132056	0.136169
0.0390876	0.0389127	0.0366966	0.0435968	0.101469	0.0949352	0.0973989	0.0955843	0.0434747	0.0460768	0.055586	0.0565954	0.102786	0.106089	0.116953	0.155955
0.0598022	0.0637059	0.0756912	0.102859	0.0991106	0.0949518	0.125415	0.0964398	0.0667072	0.0770667	0.0829874	0.0996107	0.103197	0.115466	0.121117	0.120207
0.0639266	0.0938046	0.0900843	0.0798839	0.12011	0.126456	0.12752	0.115158	0.0693262	0.0841501	0.106524	0.102136	0.121916	0.134154	0.127857	0.137155
0.0815783	0.0842125	0.0937606	0.0987962	0.126844	0.120665	0.118153	0.137746	0.0854987	0.0926779	0.115577	0.100065	0.135724	0.127432	0.132673	0.148711
0.0698769	0.0678415	0.0809503	0.0771548	0.0951802	0.0938489	0.0890644	0.0941519	0.0726654	0.0802252	0.0902755	0.0910468	0.0952746	0.0989684	0.0995975	0.107309
0.0898703	0.0936455	0.0977314	0.108259	0.0874911	0.086934	0.0904243	0.0878604	0.104587	0.100254	0.112213	0.108598	0.0892412	0.0911002	0.113275	0.105759
0.0543487	0.0587475	0.0607554	0.0605415	0.107548	0.11161	0.103203	0.114499	0.0592142	0.0642855	0.067179	0.0885265	0.109921	0.120159	0.120432	0.1177
0.0700864	0.0724513	0.0777403	0.0809407	0.115825	0.116323	0.108985	0.119094	0.0708486	0.106145	0.0852657	0.106826	0.129817	0.120491	0.125635	0.140068
0.0323024	0.0339371	0.0397883	0.057481	0.100043	0.0987569	0.0987889	0.0942797	0.0378964	0.0456468	0.0963701	0.0511537	0.104157	0.106379	0.10992	0.121857
0.0952255	0.0909029	0.0951097	0.0911028	0.0945452	0.0947264	0.0978525	0.111965	0.0939803	0.102344	0.102887	0.0992348	0.0948719	0.103536	0.112153	0.108027
0.0498192	0.0511461	0.0520101	0.0565623	0.121669	0.122751	0.122864	0.123783	0.0534883	0.0732736	0.0855559	0.0661252	0.123675	0.127705	0.128484	0.130267
0.0613394	0.0580055	0.0666019	0.0737994	0.125167	0.127272	0.128742	0.130651	0.062083	0.0665918	0.0765716	0.0914878	0.125867	0.125465	0.132373	0.139562
0.0239416	0.0459287	0.0366153	0.0439007	0.0880897	0.0887458	0.0788323	0.0936556	0.0544485	0.0400116	0.0548201	0.149317	0.0889391	0.0876256	0.0986719	0.0975429
0.0477036	0.0494635	0.0507028	0.0535277	0.0835698	0.0823438	0.0838653	0.0834266	0.0535012	0.0489876	0.053305	0.0616382	0.0888292	0.106495	0.0907161	0.0931837
0.0625904	0.0650499	0.0685132	0.0797273	0.113308	0.115126	0.112821	0.12523	0.0682305	0.0874162	0.072068	0.0769871	0.11563	0.115213	0.117931	0.137161
0.0580614	0.059282	0.0517128	0.0489486	0.120244	0.120664	0.118857	0.119639	0.0537106	0.0609318	0.069658	0.0834119	0.121382	0.122109	0.125752	0.129487
0.0810777	0.0800432	0.0970117	0.0943109	0.0959877	0.098306	0.092449	0.103431	0.0855108	0.0981601	0.100668	0.102645	0.100534	0.0969762	0.119905	0.104419
0.064162	0.0628221	0.068862	0.0778387	0.0903253	0.0917304	0.0955544	0.0819812	0.071187	0.0828081	0.0906317	0.0891253	0.0919774	0.0964774	0.118481	0.123925
0.0626113	0.0569373	0.0559661	0.0603408	0.104967	0.110152	0.114231	0.104571	0.0677177	0.0930944	0.0890312	0.144661	0.111136	0.112805	0.117995	0.12429
0.0521162	0.0530726	0.0727119	0.0618821	0.111655	0.108795	0.110605	0.120821	0.0652391	0.0627577	0.0911281	0.0938854	0.117694	0.119633	0.117913	0.131855
0.062896	0.0707829	0.0695001	0.0635278	0.108295	0.112785	0.123506	0.0987235	0.0627475	0.0822426	0.104197	0.0954708	0.108977	0.122172	0.123471	0.156261
0.0624488	0.0619703	0.0742455	0.0708098	0.101294	0.110593	0.0966811	0.103165	0.0655257	0.101549	0.0846586	0.0836074	0.10946	0.108649	0.113436	0.115005
0.0558388	0.0584264	0.0590101	0.0676267	0.101454	0.10515	0.0986043	0.10015	0.0585941	0.0718758	0.0777427	0.0774947	0.10708	0.107762	0.11415	0.117686
0.0819449	0.0822046	0.0850574	0.0841752	0.103917	0.107424	0.103468	0.0933328	0.0980961	0.0912221	0.0915384	0.151455	0.106553	0.108267	0.124988	0.113368
0.0834523	0.0810894	0.09373	0.0855426	0.0894777	0.103454	0.0875973	0.104037	0.0872848	0.100908	0.0997902	0.100577	0.0972577	0.105549	0.108848	0.103562
0.0562503	0.0558071	0.0569971	0.0660418	0.0873336	0.0852209	0.0790688	0.0934757	0.0584025	0.0617416	0.0639126	0.0780522	0.0910876	0.0953279	0.0960177	0.104878
0.0381037	0.045873	0.0508018	0.0599044	0.0846891	0.0908436	0.0828208	0.093493	0.0442894	0.0778004	0.0962294	0.072192	0.0863186	0.089586	0.0930248	0.106773
0.0648139	0.0671116	0.0756902	0.0849464	0.0881457	0.0924368	0.0986901	0.0875893	0.0704867	0.0863374	0.0803628	0.118338	0.093424	0.0952423	0.118449	0.109268
0.0627567	0.0675047	0.0626642	0.0590562	0.0775179	0.0786985	0.0828653	0.0863734	0.0647709	0.0673431	0.104563	0.0906807	0.0851641	0.0870183	0.0877274	0.1022
0.0623584	0.0607079	0.0639475	0.0857325	0.0714292	0.0849512	0.0718657	0.101189	0.0696849	0.0822895	0.086867	0.0911656	0.0736006	0.0777811	0.0836525	0.084875
0.0640073	0.0646824	0.0650408	0.0718198	0.0920931	0.0932004	0.102552	0.095945	0.0678012	0.0735966	0.0745871	0.109148	0.09163	0.0985893	0.0982019	0.101565
0.0751552	0.0756316	0.0779477	0.0736521	0.100842	0.0974861	0.105275	0.0932215	0.0757229	0.0822784	0.100153	0.0887662	0.104392	0.10239	0.112402	0.113897
0.0801826	0.0769262	0.0811739	0.0845916	0.110169	0.118351	0.111456	0.10941	0.0812302	0.0895034	0.0950839	0.0965716	0.11158	0.115543	0.128618	0.126558
0.0576727	0.0587749	0.0700709	0.0564454	0.111039	0.104848	0.114658	0.108852	0.0621399	0.0681676	0.0761519	0.085263	0.112674	0.118328	0.120139	0.144414
0.0818971	0.0878491	0.0812696	0.083771	0.0958462	0.0948461	0.0870572	0.116695	0.0845855	0.0918804	0.115589	0.109622	0.100509	0.110921	0.112685	0.118754
0.0772132	0.0836401	0.0756673	0.0846757	0.0996872	0.103118	0.103268	0.110192	0.0784926	0.0855926	0.0906005	0.0903084	0.107083	0.111882	0.111827	0.121198
0.0558695	0.064173	0.0623816	0.0637034	0.101279	0.0915594	0.0973921	0.110615	0.0564823	0.065645	0.0819708	0.0937678	0.100761	0.138727	0.131549	0.127577
0.0397305	0.0411082	0.0468009	0.0562966	0.0979484	0.0971367	0.0947785	0.0985688	0.0507529	0.0666139	0.0852526	0.176557	0.103815	0.123237	0.132509	0.116283
0.0548219	0.0471377	0.0728099	0.0585277	0.0771794	0.0773997	0.0831345	0.0754555	0.0579473	0.0660514	0.0707774	0.101609	0.0820161	0.0954661	0.101003	0.111554
0.0594881	0.0593931	0.0519248	0.0561951	0.0930334	0.0885383	0.116793	0.0836217	0.0624617	0.0620995	0.0894154	0.0836415	0.0906678	0.101624	0.100192	0.108288
0.0591521	0.0673536	0.0597004	0.0793865	0.100751	0.0995783	0.102961	0.11609	0.0629054	0.0738151	0.0793998	0.0827297	0.104825	0.106151	0.121447	0.117103
0.0629945	0.0642904	0.0729797	0.0752665	0.0930545	0.094995	0.0961582	0.0934411	0.0673903	0.0693811	0.0868756	0.0754088	0.0981597	0.100852	0.110205	0.124291
0.0428842	0.0430892	0.0469918	0.0414512	0.105493	0.10478	0.104605	0.0978524	0.0430254	0.0483776	0.0512891	0.0569622	0.110981	0.110876	0.11765	0.117421
0.0674536	0.0875953	0.0885364	0.0760664	0.108987	0.106235	0.114609	0.118508	0.0728697	0.0802046	0.0969992	0.127163	0.109537	0.112035	0.116907	0.117882
0.0548661	0.0601347	0.0569844	0.0587173	0.095593	0.0961958	0.0841488	0.0954463	0.0592715	0.0697575	0.0920569	0.0869719	0.098522	0.104734	0.110456	0.10963
0.0471203	0.0550718	0.0495228	0.053377	0.0824767	0.0899515	0.0791242	0.0900977	0.049968	0.0648883	0.0629541	0.0718164	0.0939569	0.0886108	0.102077	0.111329
0.0549393	0.0650744	0.0615069	0.0553647	0.0802787	0.0849515	0.0797416	0.0896596	0.0591536	0.0672489	0.0808656	0.0670229	0.0815527	0.0860457	0.0891981	0.113359
0.0647452	0.0643586	0.0693395	0.0648824	0.0886706	0.0895948	0.0920419	0.090872	0.0684837	0.0770149	0.095178	0.105529	0.088477	0.0913832	0.135063	0.097713
0.0828021	0.0828158	0.0734451	0.0957934	0.0929151	0.0954248	0.0969296	0.0963406	0.0837641	0.0888438	0.105748	0.0997532	0.0922825	0.0958436	0.0930372	0.107519
0.0549957	0.0545561	0.0542253	0.0598802	0.0871655	0.0878356	0.0869788	0.09094	0.0606155	0.0628039	0.0661256	0.119329	0.0900623	0.0900324	0.109987	0.0911022
0.0663851	0.074268	0.0834469	0.070465	0.0986289	0.099184	0.0965168	0.122428	0.0709392	0.0772717	0.0829349	0.0963129	0.10372	0.106043	0.107855	0.120524
0.070793	0.0747446	0.0800672	0.0786616	0.106119	0.115102	0.11968	0.106352	0.0786555	0.0788306	0.102373	0.0899096	0.114418	0.110573	0.119197	0.114964
0.0697848	0.0655476	0.0744851	0.0791413	0.0853571	0.0837322	0.0923068	0.109842	0.0727691	0.0764118	0.092678	0.0875828	0.0911016	0.0923344	0.095446	0.125592
0.0559401	0.0591248	0.0752766	0.0634959	0.073622	0.0718948	0.0728512	0.0904048	0.0608503	0.0725543	0.0773177	0.0973345	0.0817523	0.0801058	0.0875969	0.109725
0.0410414	0.0450643	0.0679595	0.0534586	0.0935235	0.101285	0.100074	0.0962381	0.043636	0.0621184	0.0607423	0.0642594	0.0971723	0.113364	0.106688	0.107266
0.108204	0.101889	0.119084	0.117189	0.103283	0.104377	0.100282	0.0959215	0.120596	0.123733	0.129498	0.164637	0.105001	0.113667	0.111572	0.111528
0.0521381	0.0546201	0.0693879	0.0603055	0.102313	0.109629	0.0999916	0.116209	0.0579918	0.0680481	0.0706221	0.0976381	0.107067	0.134234	0.124321	0.136759
0.0537232	0.0557183	0.0513072	0.0636312	0.0919384	0.094913	0.0916185	0.0894374	0.0590338	0.080255	0.100588	0.11082	0.0998026	0.114495	0.113344	0.108079
0.0606785	0.0588352	0.0823659	0.0682461	0.0919277	0.0967184	0.0956702	0.0857621	0.0614123	0.0658196	0.0773073	0.0846695	0.0930424	0.09947	0.0968328	0.11747
0.0719754	0.0675592	0.0687597	0.073956	0.0975727	0.106101	0.101442	0.0948998	0.0767134	0.0809876	0.0876601	0.0924984	0.0998194	0.10254	0.106056	0.132615
0.0554494	0.0734472	0.0579007	0.0549577	0.0897242	0.0917813	0.0922406	0.10447	0.0647048	0.0693129	0.0959316	0.0941043	0.0924973	0.1015	0.0978022	0.103927
0.0456288	0.0541019	0.0483993	0.0656485	0.0836168	0.0855572	0.0819428	0.0897281	0.0507905	0.061061	0.0567738	0.0755302	0.085596	0.0895245	0.0996585	0.119077
0.0670078	0.0751967	0.0656255	0.0709425	0.0667219	0.0703654	0.0672937	0.0693465	0.0675895	0.0696899	0.0795203	0.10673	0.0698091	0.0719323	0.0830859	0.0860301
0.0682266	0.0789457	0.070522	0.0684267	0.0774465	0.0832731	0.0752769	0.0800411	0.0730736	0.0782751	0.0807062	0.0850477	0.0775065	0.08293	0.0850627	0.0779728
0.0649047	0.0635419	0.0599596	0.0610536	0.075284	0.0781935	0.078447	0.0906511	0.0647604	0.0719846	0.0882102	0.0745018	0.0791302	0.0967001	0.0960935	0.0787693
0.0754564	0.0747251	0.0744477	0.0729591	0.0669783	0.0798347	0.0779517	0.0661625	0.0863484	0.0810667	0.085426	0.0982764	0.0709324	0.0665972	0.0845344	0.0886125
0.0692992	0.0747418	0.0727776	0.080256	0.101259	0.0925599	0.0944444	0.121232	0.074645	0.0824982	0.0883237	0.0944957	0.10202	0.108074	0.126942	0.117571
0.0614103	0.0622481	0.0716547	0.0657049	0.100038	0.104408	0.101515	0.11176	0.0803843	0.0739631	0.0752444	0.0859359	0.108352	0.110999	0.117498	0.138083
0.0608547	0.0621287	0.0748351	0.0807977	0.105994	0.103284	0.103044	0.106346	0.073203	0.0813823	0.0809631	0.089868	0.105813	0.109274	0.117623	0.133225
0.0631307	0.0641636	0.0784697	0.0765977	0.0962355	0.0942462	0.0977294	0.0907277	0.0675583	0.0779248	0.0813932	0.0922471	0.105048	0.104364	0.107742	0.115847
0.0715366	0.0755281	0.0757379	0.101546	0.0891188	0.0908144	0.102339	0.093071	0.0814283	0.102287	0.0957829	0.0919378	0.101279	0.1125	0.109953	0.123855
0.060008	0.0578694	0.0813913	0.0762839	0.0904409	0.0937448	0.0789375	0.0770776	0.067913	0.0705441	0.0783695	0.0822914	0.0976579	0.126255	0.104378	0.126872
0.0640434	0.0735581	0.0782425	0.0713329	0.0964937	0.0980866	0.10305	0.0985928	0.0717036	0.0952115	0.112855	0.127	0.0994586	0.10251	0.109372	0.129866
0.0524106	0.0539806	0.0589917	0.0674739	0.0870163	0.0920134	0.100016	0.0967482	0.0528489	0.0576396	0.0571959	0.0823702	0.091641	0.103658	0.0964308	0.12523
0.0689216	0.0682154	0.070778	0.0703828	0.0848047	0.0891117	0.0913976	0.079312	0.0724902	0.0772403	0.114248	0.1007	0.0886064	0.0970494	0.0959551	0.100055
0.0642323	0.0662877	0.0662415	0.101078	0.0885137	0.0840951	0.0943646	0.0868281	0.0750556	0.0964134	0.105672	0.0837548	0.0882414	0.0995361	0.115482	0.103552
0.0779191	0.0759431	0.0763278	0.0748519	0.078777	0.0847531	0.0831816	0.0773357	0.0798438	0.09624	0.0941018	0.106467	0.0851402	0.0979145	0.0968716	0.0936514
0.064482	0.0611431	0.0785581	0.0679208	0.07203	0.0767195	0.0809394	0.0780309	0.0641124	0.0744446	0.188174	0.0897853	0.082204	0.0885237	0.0830957	0.0932782
0.0444742	0.0467659	0.0541711	0.0533048	0.0864132	0.0881271	0.089587	0.089111	0.0488974	0.0562991	0.0611878	0.0862922	0.0915685	0.0920324	0.102827	0.136782
0.0609084	0.0666559	0.064412	0.063592	0.0983552	0.0996832	0.109094	0.0951946	0.0634503	0.0742462	0.0703869	0.101996	0.100667	0.100403	0.107013	0.107176
0.0781432	0.0829022	0.078006	0.0839981	0.0907672	0.0924907	0.0889557	0.0998843	0.0858542	0.0873162	0.10017	0.0966797	0.0933553	0.096262	0.104388	0.113731
0.0377539	0.0477345	0.0467289	0.0631206	0.0913103	0.0934615	0.0797949	0.10395	0.058071	0.0680364	0.0603655	0.0747128	0.0955697	0.0935324	0.0968357	0.110439
0.0505748	0.0502075	0.0616094	0.0535396	0.111247	0.105915	0.105881	0.104933	0.0509897	0.0576829	0.0566826	0.06336	0.116982	0.115665	0.126712	0.121365
0.125147	0.127999	0.128014	0.130448	0.110048	0.116109	0.0953903	0.111446	0.130008	0.128562	0.128051	0.13867	0.116381	0.119557	0.14221	0.124993
0.0544223	0.0591858	0.0553094	0.0601469	0.0769777	0.0758486	0.0787748	0.0763837	0.05697	0.0722996	0.0722635	0.0687418	0.0873919	0.0911065	0.10219	0.0885485
0.0527236	0.0552638	0.0674589	0.0742436	0.065029	0.0655276	0.0702413	0.0723867	0.058508	0.0595419	0.0645285	0.133672	0.0697137	0.0791794	0.0736553	0.08263
0.0928844	0.0994357	0.0920954	0.0881097	0.104972	0.0995909	0.103867	0.113621	0.0986804	0.102325	0.103989	0.10545	0.110535	0.110751	0.116722	0.181489
0.0282126	0.038826	0.0381792	0.0374333	0.11147	0.106774	0.117644	0.125668	0.0402921	0.0587458	0.0601416	0.0690132	0.115179	0.119314	0.117807	0.133212
0.0715144	0.0811023	0.0749009	0.0911182	0.0841845	0.0875143	0.0848104	0.0953077	0.0767103	0.0794762	0.133359	0.086192	0.0876616	0.0937877	0.100074	0.109685
0.0962432	0.10174	0.101311	0.103242	0.0812531	0.0863456	0.0950719	0.0819746	0.10364	0.106757	0.110484	0.114124	0.088406	0.0919016	0.123278	0.110153
0.0385872	0.0449178	0.0498992	0.0431599	0.0888504	0.0861309	0.0876188	0.0885267	0.042069	0.0477921	0.0580207	0.0929171	0.0918065	0.0957037	0.0963973	0.109473
0.0524444	0.0551308	0.051406	0.0493863	0.0919459	0.0895925	0.0937536	0.0877385	0.0588672	0.0631291	0.0724846	0.0943457	0.0929307	0.0956401	0.0969961	0.101204
0.0487102	0.0611132	0.0606139	0.0683021	0.114246	0.120852	0.118577	0.119632	0.0563551	0.0640606	0.0852121	0.114253	0.137386	0.122996	0.119662	0.141456
0.0728028	0.0747678	0.0868565	0.0823585	0.112806	0.112881	0.115343	0.116728	0.0822236	0.08077	0.0891513	0.0955374	0.114119	0.119427	0.121666	0.127328
0.0634604	0.0660693	0.0957791	0.0625871	0.0851448	0.090575	0.097477	0.0929154	0.0680314	0.0739861	0.0862211	0.091563	0.0877548	0.0875927	0.104055	0.107907
0.0583336	0.0671882	0.0770344	0.0623204	0.0900505	0.0990597	0.105289	0.0965317	0.0623342	0.0719789	0.107833	0.0847604	0.0978185	0.101425	0.103075	0.111567
0.0425529	0.0461388	0.049756	0.0462392	0.119552	0.119385	0.116928	0.116347	0.045597	0.0500472	0.057367	0.079931	0.119052	0.120329	0.123678	0.123158
0.048476	0.0517998	0.0519273	0.0681772	0.11337	0.110625	0.114332	0.111705	0.0542608	0.059032	0.0673865	0.0726002	0.115994	0.117343	0.118264	0.126636
0.0935543	0.0887946	0.0909433	0.097112	0.0812615	0.101969	0.0905629	0.112614	0.0920924	0.09759	0.0982301	0.110545	0.096982	0.105988	0.11832	0.168187
0.0742823	0.0780925	0.078055	0.0849122	0.101889	0.0964333	0.0918111	0.116939	0.0741589	0.0780706	0.0982472	0.0952819	0.104879	0.112993	0.127241	0.120583
0.0391905	0.0453209	0.0556759	0.0617149	0.135484	0.139433	0.143409	0.143085	0.0497507	0.0529763	0.0639868	0.0755309	0.138985	0.144753	0.147763	0.16467
0.0907789	0.0865442	0.0998573	0.109072	0.135382	0.135474	0.127095	0.132432	0.0920058	0.14836	0.106577	0.110268	0.137674	0.141543	0.144329	0.148957
0.0842364	0.082661	0.0868933	0.0813341	0.0744005	0.0778528	0.0786204	0.0721691	0.0866175	0.094126	0.0941939	0.102408	0.0804656	0.0767008	0.101906	0.0818561
0.0804443	0.0796212	0.0822492	0.0779691	0.0788995	0.0767718	0.0803349	0.0850193	0.0819629	0.0867781	0.0950788	0.0964556	0.0834622	0.095238	0.105061	0.091683
0.0751255	0.0691321	0.0670373	0.0802317	0.101115	0.0980772	0.0982703	0.0963772	0.0739403	0.0717262	0.0809311	0.0843746	0.102638	0.119344	0.111507	0.11303
0.0628394	0.0707354	0.0703999	0.0828933	0.0995675	0.101662	0.100909	0.108436	0.065249	0.0728988	0.0770921	0.108576	0.101383	0.104255	0.141465	0.132906
0.0549902	0.0560068	0.0593683	0.0633815	0.101626	0.106391	0.0962613	0.0995443	0.0638177	0.0638068	0.107715	0.0847864	0.108132	0.110073	0.11408	0.122439
0.0662784	0.071508	0.0768424	0.0702538	0.115483	0.110254	0.118166	0.119082	0.0682738	0.0663383	0.0731734	0.0782924	0.115022	0.116625	0.121109	0.127369
0.0488487	0.0557045	0.0586895	0.0561566	0.073781	0.0762689	0.0743205	0.0695774	0.0540098	0.0615405	0.0878469	0.103962	0.0807666	0.0795181	0.113532	0.0913431
0.109235	0.106702	0.124094	0.132499	0.0701908	0.0717994	0.0763092	0.0764197	0.110049	0.131136	0.131063	0.144385	0.0787035	0.078485	0.0898022	0.0913171
0.0475651	0.0557169	0.0561371	0.0552176	0.082662	0.084855	0.0925182	0.0893523	0.0548627	0.0607923	0.07018	0.0714961	0.0856605	0.100259	0.0978944	0.101191
0.0573615	0.0563216	0.0571187	0.0611084	0.0854457	0.0837541	0.0960018	0.0968987	0.0682321	0.0706373	0.0779229	0.0790258	0.0909041	0.0950463	0.107753	0.113059
0.0482101	0.0495111	0.0670737	0.0508109	0.0739225	0.0749096	0.0913553	0.0870053	0.0681552	0.0682613	0.0684392	0.0907677	0.0779108	0.0800459	0.103252	0.120331
0.0519827	0.0526544	0.074576	0.0932603	0.0707882	0.0691966	0.0753963	0.087455	0.0541319	0.0622877	0.0726154	0.0857046	0.0752339	0.0815735	0.106498	0.0923527
0.0612411	0.0632031	0.0591159	0.0743513	0.0868184	0.0856847	0.0939482	0.0884382	0.0575739	0.0635431	0.0730007	0.0900383	0.0944847	0.109831	0.0995601	0.101429
0.0756732	0.0839374	0.102385	0.0873302	0.0971194	0.0909864	0.106079	0.101238	0.079417	0.0925432	0.0886007	0.120824	0.0992059	0.101389	0.107582	0.109656
0.0896349	0.0900741	0.089433	0.0863757	0.119904	0.118112	0.119113	0.119478	0.099022	0.0994369	0.107808	0.110077	0.122693	0.130866	0.128051	0.137592
0.0690004	0.0699271	0.0828005	0.0774181	0.119259	0.121314	0.128695	0.111237	0.0798947	0.0829388	0.0986121	0.097595	0.126329	0.148224	0.132268	0.139721
0.0533661	0.0627435	0.0615337	0.0574357	0.128138	0.130973	0.138413	0.13281	0.0542573	0.0617185	0.0740001	0.0644214	0.13364	0.136911	0.139535	0.143919
0.0446939	0.043644	0.0474707	0.0464877	0.0952958	0.0980251	0.104785	0.103311	0.0504984	0.0538116	0.070408	0.0559454	0.0981053	0.105954	0.115215	0.134007
0.0521807	0.0527724	0.0524353	0.0514049	0.0933875	0.0947215	0.0846453	0.0986612	0.055583	0.067275	0.0748085	0.07802	0.0958918	0.108444	0.108061	0.117664
0.0560689	0.0633511	0.0562378	0.0811543	0.10164	0.106336	0.0924841	0.0960812	0.0642539	0.0645066	0.0981142	0.0846959	0.105496	0.115852	0.11	0.0943352
0.0516732	0.0711666	0.0565173	0.0675009	0.102451	0.107067	0.101126	0.105341	0.054162	0.0745768	0.0718421	0.0721211	0.106725	0.110161	0.139038	0.0977117
0.0840065	0.0921871	0.0983467	0.10239	0.106393	0.109284	0.11675	0.100958	0.0835549	0.0951639	0.101669	0.101959	0.111626	0.116062	0.123264	0.123926
0.0659063	0.0669505	0.0690942	0.0789335	0.093919	0.09328	0.0976619	0.104017	0.0851884	0.0736026	0.116383	0.0956036	0.097329	0.116013	0.111668	0.122275
0.0560615	0.0610693	0.0602587	0.0635732	0.0775219	0.0763046	0.0733179	0.0772355	0.0561079	0.0781973	0.0684201	0.0840573	0.0797499	0.110382	0.0876291	0.108281
0.0745057	0.0762739	0.0762197	0.0927502	0.0720373	0.0729218	0.0772747	0.0778585	0.0750511	0.0836584	0.0898582	0.116798	0.0793402	0.0809746	0.0875993	0.112741
0.189531	0.186149	0.187292	0.189226	0.0780905	0.0724111	0.0908874	0.107585	0.186257	0.184301	0.183789	0.180484	0.0837393	0.0939856	0.0919546	0.0961885
0.064829	0.0695249	0.0755388	0.0777007	0.0818974	0.0765935	0.0940344	0.115753	0.0724887	0.0799965	0.0943412	0.108786	0.0874591	0.0904746	0.09653	0.161004
0.0709437	0.0738113	0.0665753	0.0876864	0.119487	0.111599	0.109366	0.12648	0.0804602	0.078696	0.10716	0.0926735	0.123615	0.124755	0.144218	0.133706
0.0833794	0.0860264	0.0913984	0.112203	0.107195	0.103068	0.10238	0.103782	0.0879359	0.0899298	0.0874574	0.123377	0.11633	0.12252	0.13757	0.12088
0.0757807	0.0731994	0.0763854	0.0748321	0.0747151	0.0784132	0.0731764	0.0833186	0.0799484	0.0819663	0.0887527	0.090404	0.0826139	0.0817705	0.0905356	0.0936366
0.0702451	0.0839382	0.0813756	0.0987235	0.0809822	0.0797178	0.0783724	0.0772622	0.074962	0.0851925	0.119635	0.121947	0.0889055	0.0919976	0.0913374	0.106221
0.0888685	0.0934262	0.108766	0.0901384	0.114551	0.107864	0.119474	0.105952	0.088756	0.0998258	0.100011	0.106872	0.112802	0.119782	0.122132	0.126844
0.097796	0.102527	0.107404	0.100893	0.0988781	0.102509	0.109635	0.107662	0.098877	0.113191	0.123092	0.145486	0.10066	0.108393	0.117938	0.130673
0.0951385	0.0902056	0.0937025	0.104464	0.122879	0.124276	0.124551	0.130165	0.0978596	0.103752	0.105078	0.124734	0.126202	0.128213	0.130691	0.14108
0.0742445	0.0703436	0.0753959	0.0884578	0.124527	0.130175	0.12445	0.12433	0.0780696	0.0769916	0.097142	0.0873721	0.128463	0.135336	0.141621	0.136779
0.0648667	0.0610849	0.0613523	0.0821958	0.103837	0.101469	0.104278	0.106467	0.0632194	0.0681645	0.0727577	0.0758802	0.107175	0.108133	0.126745	0.117791
0.0563599	0.058132	0.0691631	0.0736839	0.0989142	0.0890621	0.0933661	0.0902604	0.061211	0.076627	0.0750172	0.0849622	0.100502	0.103223	0.110607	0.104556
0.0726047	0.0692245	0.0738343	0.0863686	0.100387	0.114525	0.113184	0.116982	0.0786973	0.084792	0.105683	0.0942305	0.106731	0.11711	0.13051	0.130797
0.0534838	0.0897899	0.0633608	0.0803502	0.0844778	0.086953	0.0886663	0.0973775	0.0613711	0.0815344	0.0922569	0.135529	0.0914147	0.0949012	0.103777	0.102731
0.0797424	0.0830595	0.088782	0.0969127	0.0890745	0.095506	0.101362	0.0940659	0.0802358	0.0882005	0.112351	0.099071	0.0929939	0.0976126	0.10445	0.11398
0.0696	0.0748142	0.0680993	0.0728211	0.076275	0.0742383	0.0773146	0.0758789	0.0778325	0.099346	0.114718	0.100793	0.0820824	0.0811756	0.129173	0.0920361
0.0403865	0.041643	0.0455993	0.0505487	0.0831795	0.0884574	0.0922902	0.0838603	0.0519612	0.0462114	0.0511221	0.0833685	0.0865579	0.0964682	0.0954313	0.105337
0.0523596	0.0490037	0.0519359	0.0669034	0.0894189	0.0925068	0.0900158	0.0869458	0.0596762	0.0676634	0.081709	0.132307	0.0975671	0.0999596	0.100864	0.108079
0.0832285	0.0881327	0.0848414	0.113277	0.0982875	0.101029	0.0940778	0.102376	0.0829667	0.0956005	0.096907	0.10787	0.102227	0.10566	0.111617	0.113784
0.0684534	0.0726572	0.0657432	0.0630849	0.101617	0.101262	0.0999722	0.109005	0.0705896	0.0753665	0.0777317	0.114802	0.107369	0.109973	0.131581	0.121555
0.0804572	0.08109	0.0820562	0.0772177	0.0913009	0.0889341	0.0898558	0.0908999	0.0841634	0.0962763	0.0921528	0.102249	0.0945277	0.100227	0.10044	0.10581
0.0578648	0.0656574	0.068553	0.0646663	0.0880412	0.0869052	0.0911109	0.0880249	0.058715	0.0657834	0.0675938	0.0714514	0.0929276	0.101177	0.135698	0.116485
0.0894377	0.0881331	0.0931222	0.106271	0.124317	0.127058	0.125553	0.124736	0.0916151	0.0947243	0.102816	0.102531	0.129077	0.133742	0.141018	0.142371
0.0421906	0.0468332	0.0672851	0.0689839	0.134939	0.130966	0.136836	0.148194	0.04604	0.0749173	0.197615	0.0876144	0.140725	0.162544	0.146164	0.179282
0.037426	0.0415721	0.0424157	0.0501731	0.102579	0.11099	0.112663	0.0977817	0.0431721	0.0435745	0.0674348	0.0614983	0.107582	0.110348	0.113175	0.117541
0.0607722	0.0625712	0.0617107	0.0708558	0.0891987	0.0882745	0.0881681	0.0837779	0.0633186	0.072832	0.0831698	0.116393	0.0871193	0.0961431	0.0983244	0.133122
0.0585102	0.0597007	0.0624983	0.0628001	0.0858961	0.0943518	0.088412	0.104221	0.0573044	0.0665495	0.0741474	0.095875	0.0899622	0.0959958	0.103939	0.123591
0.0562374	0.0508137	0.0599348	0.061922	0.111536	0.103023	0.110499	0.116697	0.0607185	0.0813466	0.0868468	0.0705512	0.108575	0.113038	0.129606	0.110813
0.0747393	0.0844529	0.113074	0.0835319	0.0952904	0.108905	0.0944702	0.102512	0.0725495	0.0833114	0.122849	0.115707	0.103623	0.119596	0.10661	0.113747
0.0577307	0.0563521	0.0633876	0.062325	0.0862806	0.0888126	0.0979423	0.0921585	0.0615672	0.0651462	0.0895508	0.0904175	0.0908583	0.0975849	0.100121	0.107171
0.0513735	0.0550377	0.0684987	0.0680289	0.0929731	0.0946735	0.0991112	0.0900315	0.0545363	0.0653971	0.0760227	0.0916213	0.0981687	0.0994847	0.104792	0.106851
0.0763872	0.0849686	0.0783593	0.0796886	0.0989109	0.103402	0.0956773	0.108005	0.0823185	0.0849258	0.0945826	0.0980419	0.103493	0.106438	0.111821	0.103433
0.0705709	0.0730794	0.0701003	0.08077	0.0830683	0.0836825	0.0835696	0.080748	0.0728909	0.0902011	0.0797277	0.102017	0.0862405	0.0927606	0.122605	0.0981965
0.0795246	0.0785116	0.0791682	0.0779333	0.0998439	0.0950143	0.0983909	0.104493	0.0824093	0.0858554	0.0877102	0.108676	0.0975029	0.104949	0.108194	0.115502
0.05089	0.0606202	0.0524278	0.0793284	0.0692309	0.0725385	0.071443	0.0715843	0.0557641	0.0848858	0.0840914	0.081529	0.0753725	0.0887408	0.0819557	0.0860224
0.064545	0.0592991	0.0745418	0.0676569	0.0766042	0.0758294	0.0834884	0.069727	0.0655389	0.0731251	0.0819562	0.0901319	0.0994391	0.0828258	0.0918924	0.111111
0.053134	0.0564622	0.0557858	0.0675447	0.0812647	0.0789949	0.0772189	0.0869592	0.0550897	0.075882	0.0936213	0.0699129	0.0805224	0.0832143	0.088887	0.102752
0.0558358	0.069882	0.077246	0.0840979	0.0676827	0.0702785	0.0729879	0.0838996	0.0608508	0.0690425	0.0841116	0.118355	0.0697941	0.0722386	0.0816675	0.0896459
0.0691642	0.068554	0.0718223	0.0688679	0.107657	0.104694	0.109526	0.118089	0.0740443	0.0808876	0.102703	0.149144	0.114661	0.121081	0.138391	0.127696
0.0503476	0.0505545	0.0580006	0.0620826	0.112142	0.115713	0.113437	0.108633	0.0532922	0.0653605	0.0565185	0.0692096	0.112802	0.124365	0.124048	0.120885
0.0575411	0.0568686	0.0618533	0.0644243	0.0950054	0.101458	0.115998	0.102235	0.0629438	0.0596037	0.0699279	0.0696463	0.103144	0.103802	0.14338	0.111284
0.0602037	0.0584858	0.0659512	0.0596673	0.0827439	0.0884367	0.101253	0.0943984	0.0622105	0.0856582	0.113965	0.0877269	0.0901002	0.113918	0.10212	0.106319
0.0748379	0.077917	0.0978809	0.0864723	0.095951	0.0907435	0.113435	0.0941542	0.0793335	0.083149	0.0990295	0.0960146	0.0989308	0.164369	0.105844	0.12238
0.0602629	0.0628724	0.0794467	0.0701064	0.109799	0.111971	0.112544	0.116497	0.0601321	0.0687062	0.0752373	0.100106	0.110492	0.114399	0.114595	0.129288
0.0648049	0.0574146	0.0673497	0.0654348	0.133078	0.137864	0.129581	0.138923	0.0628445	0.0711873	0.0779372	0.0872226	0.13576	0.142983	0.144958	0.181003
0.0708418	0.0681602	0.0680268	0.070342	0.132516	0.134136	0.133397	0.115687	0.0716193	0.0741788	0.0943667	0.112881	0.134247	0.142445	0.141451	0.147468
0.0601126	0.0598294	0.0616428	0.0644513	0.0936019	0.0917624	0.0977474	0.105169	0.064384	0.0685596	0.0952335	0.0915735	0.10349	0.103389	0.103113	0.116263
0.0875088	0.0901438	0.115482	0.0934358	0.0882047	0.101713	0.109457	0.0933489	0.0995988	0.0982388	0.10384	0.112627	0.0954156	0.0997879	0.111257	0.113356
0.049095	0.0478638	0.0521824	0.0675347	0.146484	0.143848	0.148526	0.149551	0.0539632	0.0664263	0.0667811	0.0679561	0.148031	0.148409	0.161325	0.154976
0.0529415	0.0611148	0.0732122	0.0582152	0.143774	0.139218	0.139603	0.133867	0.0590566	0.0587286	0.100598	0.085331	0.145521	0.158668	0.148557	0.160305
0.0609655	0.0768557	0.0678819	0.0663783	0.146321	0.140888	0.149226	0.142676	0.0660596	0.0804887	0.0743732	0.0879443	0.158539	0.149617	0.150563	0.152977
0.0396568	0.0406456	0.0388474	0.056017	0.152158	0.157738	0.150736	0.162366	0.0389359	0.0455623	0.0556478	0.0664396	0.155974	0.157886	0.16075	0.168919
0.0429672	0.0534562	0.0573369	0.0637627	0.153884	0.155296	0.153361	0.145274	0.0734506	0.0783279	0.122056	0.0716892	0.157046	0.157949	0.167426	0.170852
0.0433092	0.0407126	0.0523797	0.0457909	0.150165	0.151526	0.147387	0.138088	0.0447659	0.0480523	0.0610161	0.064974	0.150841	0.159133	0.16207	0.218339
0.0560234	0.0638897	0.0679255	0.0627603	0.137757	0.135523	0.122665	0.13485	0.0659283	0.0699522	0.115293	0.0878385	0.141803	0.144724	0.153303	0.161926
0.0504703	0.0504526	0.0649366	0.0537102	0.148443	0.147941	0.145098	0.137056	0.0583336	0.0649126	0.0756	0.10238	0.149631	0.150413	0.1509	0.154109
0.0614764	0.0709587	0.0610927	0.0804378	0.098049	0.0933864	0.106592	0.103293	0.0632498	0.0671867	0.0860554	0.124095	0.0992399	0.115131	0.10598	0.107586
0.0490366	0.0590127	0.0584469	0.0597535	0.0858298	0.0910572	0.0891852	0.0866236	0.0549116	0.0611609	0.0592898	0.064684	0.0871624	0.101705	0.0965189	0.0999914
0.0741833	0.0796923	0.0855018	0.0798433	0.074406	0.071137	0.0964243	0.0754768	0.0856592	0.106837	0.0903715	0.0943074	0.0747845	0.0789771	0.0947847	0.0947112
0.0632684	0.0675707	0.0704616	0.0590295	0.0753084	0.0746534	0.0800467	0.0928634	0.0671947	0.0691195	0.0751235	0.078835	0.0816727	0.0954286	0.0983582	0.103826
0.046826	0.0469052	0.0565073	0.0895569	0.0774943	0.0810383	0.0821791	0.0870566	0.04796	0.0559576	0.0596243	0.0853143	0.0797617	0.0824667	0.0829634	0.0901251
0.0722946	0.0741917	0.0730535	0.0832375	0.078464	0.0735298	0.0749142	0.0711267	0.0731912	0.0824887	0.0863857	0.098417	0.0823585	0.0808012	0.100228	0.0931856
0.053533	0.0544955	0.0506057	0.0619532	0.0992393	0.0993705	0.116631	0.0916876	0.0586948	0.0584639	0.0755858	0.0741599	0.102738	0.12282	0.112877	0.113654
0.0560549	0.0562991	0.0584432	0.0595602	0.104392	0.0991216	0.112508	0.0979444	0.0675623	0.0645782	0.0724676	0.106039	0.104603	0.122821	0.118355	0.1246
0.0635309	0.065697	0.0611532	0.0667929	0.099105	0.117624	0.112763	0.0962921	0.0705556	0.0788544	0.0992946	0.0949672	0.108869	0.11551	0.11902	0.154084
0.15409	0.154373	0.153622	0.152115	0.099156	0.104825	0.102329	0.0928922	0.158867	0.155125	0.165402	0.157229	0.102415	0.106005	0.112149	0.11923
0.0551164	0.0625101	0.0736687	0.062535	0.129261	0.121788	0.124733	0.143332	0.0621142	0.0700917	0.0759462	0.0870979	0.136207	0.138048	0.165688	0.140901
0.0484653	0.0520019	0.058365	0.0630961	0.142757	0.14055	0.14056	0.137379	0.0509136	0.0547761	0.0784303	0.0748089	0.146405	0.149447	0.147252	0.148994
0.0701458	0.0880119	0.0836191	0.0749983	0.0995272	0.100199	0.0995821	0.122712	0.0747749	0.079723	0.0820638	0.095815	0.106988	0.120546	0.112892	0.103862
0.0694962	0.0793106	0.0721025	0.0831119	0.108067	0.111544	0.115395	0.106794	0.0794352	0.0848669	0.0966546	0.118683	0.115886	0.12144	0.151279	0.127759
0.0595169	0.0568819	0.0640893	0.0652066	0.0914307	0.0959098	0.0891627	0.098094	0.0582843	0.0818046	0.073511	0.0995678	0.0928307	0.101056	0.116965	0.138205
0.058172	0.0833995	0.0663284	0.0785607	0.0865208	0.0879155	0.0876277	0.0879147	0.0611712	0.0933192	0.077668	0.0952111	0.0872627	0.108783	0.0982991	0.100051
0.0730616	0.0713052	0.0727417	0.0732121	0.0662078	0.0675747	0.0802412	0.0675644	0.0828018	0.114961	0.0898198	0.0980954	0.0673964	0.0734701	0.0980372	0.0838501
0.0884602	0.0910728	0.0827039	0.0871947	0.0704423	0.0726805	0.0705898	0.0763992	0.0897992	0.0931936	0.0973592	0.105007	0.0825319	0.0864224	0.0828078	0.0878485
0.0741383	0.0638388	0.0768794	0.0637314	0.0743815	0.0741029	0.0782315	0.0924577	0.0780359	0.0799976	0.0921715	0.0945014	0.0762199	0.081812	0.135254	0.0905279
0.0712148	0.0745228	0.0718299	0.0761271	0.0799893	0.0811166	0.0860941	0.0998019	0.0709719	0.0820009	0.0834861	0.125253	0.0830172	0.0923606	0.0994505	0.103281
0.0507141	0.0516497	0.052166	0.0665145	0.100636	0.0953253	0.105595	0.100596	0.0546376	0.0590367	0.0643976	0.0643697	0.098115	0.123592	0.130277	0.11451
0.0827264	0.0933878	0.0804445	0.0940782	0.0895487	0.088977	0.0920103	0.0885021	0.100486	0.100079	0.126277	0.115979	0.0914866	0.097028	0.0989109	0.136509
0.0845556	0.088622	0.0871185	0.12403	0.109705	0.11442	0.114631	0.117876	0.0882453	0.128817	0.102754	0.106283	0.11287	0.115315	0.141495	0.144176
0.0791901	0.0811254	0.0798336	0.0847273	0.0987454	0.107011	0.0950952	0.113333	0.0822793	0.0829343	0.0875422	0.153571	0.105123	0.109096	0.130484	0.118164
0.17214	0.170326	0.168564	0.177471	0.0784801	0.0770993	0.0808529	0.0822861	0.177039	0.17691	0.187399	0.179999	0.079754	0.0901607	0.108859	0.115866
0.0609919	0.0663491	0.0622771	0.0654224	0.0838945	0.0806852	0.0997444	0.0749201	0.068347	0.0755742	0.104734	0.101388	0.0929298	0.108447	0.0953365	0.105468
0.097101	0.09435	0.0958604	0.117104	0.106942	0.114061	0.107291	0.11875	0.0976533	0.103813	0.116908	0.115061	0.114567	0.119425	0.135613	0.133604
0.0351526	0.0442559	0.0817612	0.0548794	0.0986811	0.0988409	0.100938	0.116454	0.040755	0.0600777	0.0820004	0.0719932	0.112955	0.108537	0.117186	0.124623
0.0564061	0.0581282	0.0599356	0.0566426	0.097719	0.102124	0.102777	0.0994313	0.0624452	0.066613	0.0810522	0.083146	0.100998	0.105712	0.115506	0.131214
0.0652381	0.0637416	0.080005	0.0871295	0.11307	0.112667	0.109839	0.105644	0.0679618	0.0881317	0.0814628	0.0927836	0.111582	0.115728	0.117967	0.118695
0.0626554	0.0668895	0.0692218	0.0725917	0.122982	0.11512	0.118242	0.106281	0.0666468	0.0737194	0.0781575	0.084393	0.122725	0.123119	0.125979	0.129208
0.0678795	0.0664208	0.0679927	0.0716846	0.112139	0.114288	0.109573	0.103367	0.0736502	0.109037	0.0851601	0.0839168	0.114615	0.127778	0.124087	0.121659
0.0411735	0.0452775	0.0534788	0.0584358	0.130298	0.133061	0.122179	0.119201	0.0406299	0.0589212	0.0704885	0.0998284	0.132527	0.134099	0.137753	0.141954
0.0585514	0.0588998	0.0617278	0.0802255	0.13592	0.140001	0.139747	0.140309	0.0621083	0.0797836	0.0962036	0.079825	0.13865	0.140592	0.142851	0.145605
0.0732313	0.0788541	0.0950673	0.0745791	0.129083	0.138127	0.127403	0.125899	0.0770252	0.0898061	0.095063	0.0980546	0.131786	0.141478	0.14117	0.140592
0.0734532	0.0769156	0.0751358	0.0708891	0.127589	0.126638	0.130915	0.13217	0.0752096	0.0809708	0.0800233	0.0861151	0.130985	0.132709	0.16469	0.138822
0.0575597	0.0632765	0.0707559	0.0908609	0.110237	0.113965	0.102742	0.113611	0.0786636	0.0857901	0.137291	0.0852821	0.113103	0.119072	0.119041	0.122871
0.0872698	0.0751411	0.0764007	0.0749321	0.116976	0.113531	0.114494	0.116466	0.0825783	0.0873837	0.0968239	0.144674	0.12678	0.120807	0.125641	0.124081
0.062524	0.0666388	0.0704256	0.0886536	0.0788904	0.0745211	0.0752299	0.0756962	0.0695941	0.0841371	0.0904886	0.0900385	0.082537	0.0868242	0.107892	0.107869
0.080112	0.0830929	0.0757586	0.084051	0.106927	0.10517	0.106669	0.100811	0.0815693	0.0912248	0.088721	0.120953	0.105956	0.122969	0.116339	0.144091
0.0655165	0.0614188	0.0766959	0.0608843	0.142345	0.146937	0.127981	0.136822	0.0609542	0.066525	0.101389	0.0872335	0.147486	0.147025	0.167282	0.168027
0.0894577	0.0920348	0.0896907	0.091517	0.139133	0.138723	0.130204	0.134591	0.0917366	0.100994	0.104807	0.108591	0.141397	0.154678	0.149956	0.173261
0.0547603	0.0570137	0.059284	0.0743724	0.0872485	0.0901685	0.0961483	0.0978545	0.0612033	0.0834289	0.0830575	0.117549	0.0943851	0.0958361	0.116246	0.118001
0.0650483	0.0693642	0.0757311	0.0789266	0.082337	0.0850903	0.0850449	0.0868191	0.069272	0.0754845	0.0833915	0.0848063	0.090678	0.0953581	0.0992543	0.0959315
0.0483145	0.0476086	0.0472661	0.0424666	0.106061	0.111519	0.121827	0.10653	0.0456497	0.0543887	0.0629004	0.159377	0.108919	0.113363	0.116976	0.135556
0.0577015	0.0669386	0.0716299	0.0936164	0.120541	0.11695	0.113187	0.105602	0.0639147	0.0723475	0.0748953	0.0814133	0.122617	0.126693	0.127705	0.129463
0.0670849	0.0728932	0.0695433	0.0724813	0.0877401	0.0893348	0.0933464	0.0897676	0.0699837	0.0796108	0.0728922	0.0860299	0.0901866	0.095251	0.0988324	0.100386
0.0475059	0.053112	0.0535513	0.0588099	0.0831211	0.0839555	0.084596	0.0754952	0.0694093	0.0614471	0.100492	0.0945488	0.0829535	0.0911963	0.107121	0.116927
0.0653514	0.0762929	0.0758709	0.06671	0.0984277	0.0988439	0.10414	0.0997423	0.071514	0.0817457	0.0955849	0.101477	0.104184	0.108755	0.0970171	0.118804
0.0436448	0.0362129	0.0370747	0.0369187	0.0928082	0.0890352	0.0903584	0.0849953	0.0377771	0.0604357	0.0590176	0.10559	0.0944992	0.0956278	0.108577	0.107276
0.0726509	0.0785459	0.0723494	0.069478	0.0833099	0.079327	0.0887239	0.103509	0.078423	0.0976492	0.084807	0.119339	0.0833544	0.0873198	0.0892924	0.0980899
0.08083	0.0779672	0.0838018	0.0795645	0.0786898	0.0808654	0.0754877	0.0772994	0.0953992	0.0908628	0.103243	0.103788	0.0826942	0.0828015	0.0842158	0.0908555
0.0962864	0.0982606	0.115761	0.10406	0.126384	0.132098	0.125574	0.131562	0.0990894	0.104757	0.115341	0.179515	0.129563	0.13543	0.143529	0.141646
0.0545692	0.0565251	0.0570979	0.077443	0.130392	0.128201	0.129474	0.140414	0.0570362	0.0586272	0.0889366	0.0751963	0.133623	0.13512	0.164276	0.145378
0.0757199	0.0769681	0.0864882	0.0951325	0.117664	0.117216	0.104334	0.112894	0.0807385	0.090093	0.0930791	0.102244	0.121607	0.123154	0.124759	0.128721
0.0560094	0.0501935	0.0619028	0.0594731	0.109837	0.107793	0.112812	0.120465	0.0596088	0.0709543	0.0723517	0.0865256	0.110107	0.111691	0.114443	0.123012
0.0546234	0.0624377	0.056536	0.0707871	0.101374	0.0993881	0.115437	0.10737	0.0620432	0.066224	0.0744523	0.0768725	0.117535	0.11555	0.131775	0.121718
0.0524287	0.0559059	0.0571391	0.062135	0.112303	0.104978	0.102925	0.103286	0.057339	0.0627213	0.0732822	0.0694572	0.114054	0.119527	0.128163	0.181526
0.0379003	0.0382097	0.0422521	0.0461913	0.0769174	0.078329	0.0886078	0.0701989	0.0452638	0.0507215	0.0784775	0.0773692	0.0793554	0.0977026	0.0850339	0.123244
0.056145	0.05646	0.0538128	0.0680197	0.0688563	0.0773775	0.0702103	0.108314	0.0599538	0.0710179	0.0769083	0.0772508	0.0729045	0.0838052	0.109878	0.119675
0.108951	0.109772	0.118028	0.117098	0.0909151	0.0959656	0.101802	0.0976462	0.112751	0.114562	0.134839	0.119351	0.0941801	0.0914364	0.0998451	0.108961
0.0383059	0.0677139	0.0496817	0.0478815	0.0951959	0.0963926	0.0940284	0.0991571	0.0411181	0.0567691	0.0886607	0.0844159	0.104321	0.108139	0.154405	0.111785
0.0540525	0.0494159	0.0533104	0.067328	0.111494	0.112882	0.0975423	0.105088	0.0570085	0.0682343	0.0760493	0.066895	0.117438	0.116794	0.119814	0.120298
0.0709611	0.0819099	0.0880257	0.0702522	0.0982885	0.110547	0.106672	0.107123	0.0741699	0.0820121	0.0958929	0.112332	0.111019	0.110288	0.112849	0.121966
0.0461308	0.0502595	0.056513	0.0624804	0.0760734	0.0732603	0.0715463	0.0822242	0.0481104	0.0524539	0.0630777	0.0624861	0.0930618	0.0859674	0.0991613	0.102803
0.0540483	0.0652775	0.0648831	0.0731319	0.0769125	0.0852258	0.0812899	0.0783035	0.0595617	0.0614074	0.0696576	0.0731508	0.0843717	0.0868738	0.0893774	0.0986971
0.0823715	0.0940194	0.110441	0.104134	0.148219	0.142274	0.152545	0.15478	0.0944037	0.0936018	0.0995276	0.111173	0.148852	0.152942	0.164761	0.174002
0.0779964	0.0767507	0.0783455	0.0814279	0.141448	0.132337	0.126059	0.126268	0.0786335	0.0792407	0.08219	0.115707	0.144755	0.172404	0.152099	0.151767
0.0749457	0.0680128	0.0712546	0.0765611	0.091085	0.103155	0.119601	0.0871986	0.0746122	0.0771552	0.0870787	0.102932	0.0954949	0.103439	0.101702	0.111422
0.062136	0.0585272	0.0629792	0.0618874	0.0969228	0.104872	0.108561	0.104805	0.0622333	0.0665604	0.0768595	0.0759984	0.0992242	0.118225	0.107413	0.111863
0.0683261	0.0680602	0.0718188	0.070789	0.0733737	0.0754687	0.0754605	0.0742566	0.0778922	0.0745334	0.0963102	0.104073	0.0748475	0.105912	0.091552	0.0927721
0.0582039	0.070298	0.0668423	0.0694769	0.0977655	0.107384	0.106322	0.115848	0.0725017	0.0711152	0.109476	0.086095	0.105719	0.110873	0.111126	0.118683
0.105405	0.108267	0.11778	0.120064	0.110859	0.10656	0.113945	0.116169	0.110428	0.112541	0.11792	0.123178	0.111643	0.115991	0.121886	0.144031
0.0429649	0.0679176	0.0435508	0.0564328	0.0924277	0.0914154	0.096321	0.0900232	0.0611427	0.066563	0.0662847	0.115755	0.0939561	0.105558	0.0975731	0.100329
0.0764543	0.0841542	0.0803339	0.087129	0.0933402	0.0955834	0.0904617	0.10664	0.0757561	0.0796738	0.0865054	0.0923239	0.0979643	0.101171	0.117447	0.14943
0.0427662	0.0452204	0.0501053	0.0587878	0.101138	0.101953	0.115266	0.0984202	0.0473437	0.0549118	0.0673706	0.0674812	0.104192	0.108293	0.13167	0.119441
0.0610949	0.0625125	0.0702841	0.0620055	0.13856	0.137396	0.139031	0.126173	0.0666032	0.080537	0.1242	0.0905265	0.142968	0.141735	0.15009	0.151433
0.0392597	0.0420607	0.0456395	0.066744	0.112442	0.110858	0.127714	0.122554	0.0430021	0.0460831	0.0536749	0.0529377	0.129179	0.116211	0.126942	0.126991
0.0449524	0.059556	0.0524771	0.06362	0.0771593	0.0704132	0.0784654	0.0824279	0.0502416	0.0576553	0.0987939	0.0773787	0.0830842	0.0851611	0.0955149	0.0936583
0.0383527	0.0484109	0.0448925	0.0531293	0.0985573	0.105931	0.0993925	0.0860063	0.0496486	0.0525654	0.0685353	0.0937418	0.104334	0.112876	0.114668	0.112173
0.0654809	0.0725638	0.0741399	0.0751631	0.103799	0.107575	0.0922305	0.106547	0.0711281	0.0794547	0.0765824	0.0833267	0.107998	0.110447	0.127888	0.119194
0.1098	0.106296	0.126747	0.106884	0.086218	0.0918027	0.09188	0.094139	0.126923	0.118833	0.149657	0.129916	0.0876381	0.0919476	0.105237	0.0975607
0.0602891	0.0633266	0.0687632	0.0718473	0.097707	0.10685	0.0984679	0.094381	0.0646507	0.107024	0.0959215	0.112408	0.104339	0.101848	0.116657	0.11208
0.0905456	0.0954097	0.0898544	0.0975976	0.0778233	0.0785993	0.09999	0.105627	0.0942383	0.102648	0.0958226	0.102329	0.0829505	0.085119	0.0996991	0.10812
0.0635499	0.0684028	0.0652679	0.075656	0.107753	0.113471	0.0963032	0.105014	0.0697615	0.0882366	0.0820422	0.0775308	0.130951	0.118021	0.0996284	0.172261
0.0697447	0.0666022	0.0703995	0.064223	0.0994378	0.107583	0.106057	0.122779	0.0739912	0.0706482	0.0736445	0.0856283	0.108506	0.11733	0.117396	0.133163
0.0660707	0.0811421	0.0685081	0.0625944	0.0841886	0.0917186	0.0866395	0.0827489	0.0690976	0.12905	0.0825685	0.0857283	0.0868428	0.102277	0.109935	0.128861
0.0653923	0.0791617	0.0680392	0.0648779	0.097007	0.0946568	0.0896311	0.104446	0.0672945	0.0717435	0.0811038	0.111761	0.103768	0.105347	0.109654	0.112127
0.0632588	0.0704721	0.0734788	0.0927437	0.0883538	0.0813191	0.0835978	0.0896686	0.0680503	0.0848085	0.108102	0.0992852	0.0899792	0.089705	0.138538	0.122561
0.0733483	0.0713912	0.0771393	0.0779541	0.113363	0.119996	0.115615	0.126183	0.0749254	0.0791597	0.0993227	0.099332	0.120148	0.120593	0.130674	0.144504
0.0870443	0.0834584	0.0848015	0.101736	0.0778724	0.0750368	0.0753981	0.101314	0.0914348	0.107921	0.109537	0.104378	0.0882442	0.0920418	0.0970401	0.109386
0.0918193	0.0886204	0.109293	0.0918697	0.0889813	0.0939384	0.0980864	0.0931824	0.0971913	0.0977441	0.140037	0.122159	0.0925604	0.0961148	0.105611	0.110313
0.0739769	0.078391	0.0753224	0.0776976	0.130861	0.128739	0.125839	0.114057	0.0754089	0.0826405	0.0838946	0.138557	0.133785	0.146968	0.138609	0.144232
0.0787437	0.0805253	0.083504	0.0829197	0.116432	0.116542	0.118319	0.0980299	0.079563	0.0916892	0.0944113	0.0967277	0.122687	0.114687	0.118449	0.118642
0.0623482	0.0607134	0.0787851	0.0703501	0.0770899	0.0808499	0.0749384	0.081404	0.0622745	0.0871359	0.0795463	0.087574	0.084754	0.083098	0.0939666	0.0872981
0.0598392	0.0644531	0.063598	0.0794516	0.0818072	0.0825769	0.0923377	0.0855678	0.0666094	0.0694114	0.078504	0.0898998	0.0824081	0.0960214	0.100393	0.0980361
0.0657668	0.06898	0.0747267	0.0721924	0.0999807	0.100482	0.102076	0.110419	0.0700008	0.0760992	0.104678	0.101913	0.101901	0.105401	0.129306	0.109269
0.04172	0.0454302	0.0446675	0.047467	0.0757	0.0748822	0.0770432	0.0777893	0.0447197	0.0535197	0.0598127	0.0635943	0.0832199	0.0826315	0.086575	0.0938329
0.0580536	0.0613803	0.0611564	0.0565999	0.0978791	0.0975534	0.0962133	0.106059	0.0669505	0.0686602	0.0759028	0.102198	0.096617	0.106193	0.108211	0.108775
0.0827248	0.0902445	0.0965309	0.0814725	0.0976465	0.0935262	0.0945557	0.106138	0.102955	0.104607	0.0992586	0.139307	0.0977465	0.103931	0.102879	0.177518
0.0655653	0.0633345	0.0706393	0.0738626	0.0651941	0.0660982	0.066697	0.102529	0.0761333	0.0743408	0.0887813	0.0845024	0.075837	0.0762597	0.08702	0.0922373
0.0541991	0.0570725	0.066068	0.076042	0.0682444	0.0685687	0.0776158	0.078947	0.0600402	0.0658342	0.0814341	0.0925903	0.0786068	0.0766842	0.119527	0.0859386
0.0568953	0.0578648	0.0811735	0.0880144	0.0841217	0.0955799	0.0860466	0.08898	0.0576187	0.0631577	0.0697939	0.0810102	0.0915433	0.0947232	0.106956	0.108989
0.0507818	0.0586277	0.0602815	0.0675226	0.138059	0.13741	0.135776	0.153581	0.0581056	0.0738576	0.0747301	0.0956227	0.15654	0.161575	0.148957	0.15332
0.0689465	0.0692449	0.0625843	0.0685784	0.0874304	0.0917259	0.0929664	0.0887899	0.0674781	0.0638492	0.0832579	0.103822	0.0927951	0.0950528	0.115804	0.112299
0.0621991	0.0672072	0.0729681	0.0642154	0.0897115	0.0894076	0.0928714	0.0926464	0.0645034	0.0736397	0.0816537	0.104454	0.0988443	0.112889	0.107269	0.119294
0.0493613	0.0549274	0.0783391	0.0565321	0.0793951	0.0796496	0.0958307	0.0849925	0.0567923	0.06076	0.059104	0.0669016	0.0827096	0.0831909	0.0947335	0.088841
0.0535458	0.0528311	0.0715222	0.0651484	0.0821451	0.0807195	0.0798758	0.0843109	0.0580445	0.0613319	0.0650257	0.0984411	0.0839705	0.150823	0.0904852	0.11085
0.0702072	0.0717707	0.0800123	0.0832379	0.0853832	0.0825788	0.0836792	0.0758536	0.0698988	0.078275	0.101382	0.0807305	0.0900894	0.0899702	0.0930053	0.112791
0.0671899	0.0795434	0.0699239	0.0736207	0.0818995	0.0855417	0.0848079	0.0815328	0.0717303	0.0814666	0.0846994	0.117247	0.0862078	0.094273	0.0929785	0.0973549
0.0656513	0.0700511	0.0612646	0.0646825	0.0898132	0.093477	0.090308	0.0987974	0.0692411	0.0735355	0.0757714	0.0855302	0.0924861	0.0906356	0.107197	0.121187
0.0691012	0.0733379	0.0648635	0.0701566	0.0847207	0.0857958	0.0916296	0.0831658	0.0723588	0.0812787	0.0921246	0.0896828	0.0859937	0.0901659	0.0959575	0.110101
0.0947797	0.10353	0.112305	0.104448	0.0946442	0.0968173	0.102175	0.0928268	0.106895	0.100538	0.130761	0.10765	0.101198	0.105559	0.117113	0.208065
0.114098	0.118997	0.135339	0.119947	0.12279	0.121163	0.118914	0.117145	0.11739	0.13452	0.12462	0.149827	0.125952	0.124947	0.126895	0.132524
0.0582812	0.0598368	0.0633455	0.0623566	0.125492	0.124224	0.131177	0.124664	0.0642826	0.0675887	0.0855035	0.077393	0.133765	0.125819	0.12813	0.140373
0.0525245	0.0561606	0.0527576	0.0621988	0.113464	0.111856	0.134507	0.114896	0.0644943	0.0714384	0.0748922	0.0729111	0.11711	0.121482	0.130315	0.12972
0.0486163	0.0508465	0.0530448	0.055025	0.0879647	0.0905006	0.0890822	0.0883629	0.0513076	0.0603958	0.0714611	0.0850071	0.0923429	0.105393	0.10756	0.0961595
0.100953	0.105349	0.107579	0.102918	0.0910124	0.0830469	0.0845008	0.0901237	0.102492	0.103989	0.10829	0.112034	0.0896999	0.09216	0.0949678	0.104056
0.0614656	0.0679476	0.0803443	0.0666959	0.0708628	0.0714453	0.072817	0.0727164	0.0665213	0.0686278	0.0747888	0.101304	0.0740356	0.0746316	0.104758	0.0895504
0.0494928	0.0524298	0.0559098	0.0676135	0.0846531	0.0854191	0.0888252	0.0917349	0.0637504	0.0606115	0.0675316	0.0711915	0.0895371	0.0893852	0.125409	0.103946
0.0595782	0.0674989	0.0604743	0.0949838	0.085025	0.0844342	0.0929664	0.100697	0.0618681	0.0697405	0.103765	0.0805843	0.0885352	0.0940729	0.0997674	0.10159
0.0530884	0.0567954	0.0741379	0.0596367	0.0742469	0.0799301	0.0811669	0.0915043	0.0568131	0.062765	0.0714462	0.0688419	0.115057	0.0815116	0.0888109	0.100118
0.0683202	0.0675384	0.0746146	0.0677093	0.0876983	0.0865528	0.0924391	0.0925536	0.0716367	0.0678405	0.0771384	0.115892	0.0909335	0.0928155	0.11242	0.120354
0.0435048	0.0451279	0.0501111	0.0454332	0.174	0.164273	0.169571	0.155678	0.0473399	0.0500161	0.0598593	0.0941797	0.175451	0.185124	0.178769	0.188377
0.0515674	0.0530863	0.0666459	0.0681575	0.0756112	0.08239	0.0838979	0.0707856	0.0542341	0.080195	0.071726	0.123709	0.0747381	0.0806594	0.083091	0.0879304
0.0483131	0.0535325	0.0845252	0.07324	0.0718336	0.0714865	0.0762254	0.0950788	0.0583745	0.0526933	0.0694419	0.0760636	0.0711602	0.0849193	0.0960804	0.116797
0.0677271	0.0710399	0.0680503	0.0749999	0.0817516	0.0825084	0.089865	0.08512	0.0717287	0.087377	0.081985	0.0859444	0.0817953	0.0965029	0.0903903	0.128004
0.0594528	0.0610715	0.0598924	0.059247	0.0655283	0.0819504	0.0656705	0.0769728	0.0630713	0.0737708	0.185923	0.0845283	0.0871866	0.0917916	0.106043	0.0859209
0.0952621	0.0930707	0.091777	0.0964921	0.0751891	0.0758928	0.0849945	0.0828303	0.101957	0.109276	0.108747	0.112813	0.0772225	0.0960923	0.0871623	0.0649058
0.0622512	0.0628248	0.0570874	0.0669421	0.0883567	0.0953382	0.0963212	0.0886036	0.0616751	0.0804395	0.0860548	0.0998433	0.0997868	0.0967162	0.103439	0.105465
0.0653933	0.0717091	0.0686464	0.0638472	0.0846247	0.0820085	0.0863597	0.0927587	0.0694531	0.0898905	0.0857983	0.115295	0.083104	0.0975066	0.0933423	0.0985748
0.0884815	0.102288	0.0859643	0.0934186	0.0720862	0.0762154	0.0789288	0.0877379	0.0892691	0.110977	0.137478	0.101726	0.0736659	0.0842265	0.0946418	0.117386
0.0675168	0.068096	0.0722856	0.0701351	0.0838417	0.081944	0.0807251	0.0865302	0.0757099	0.078842	0.080363	0.0873349	0.0866332	0.0881063	0.116365	0.108535
0.0529345	0.051692	0.0600966	0.058808	0.106856	0.108033	0.107908	0.11232	0.0525527	0.0611355	0.0855218	0.0687814	0.109465	0.114277	0.113084	0.117178
0.0679098	0.0809007	0.0933006	0.0879503	0.0761684	0.0793177	0.0756006	0.0817189	0.0788311	0.0832841	0.115329	0.105966	0.0779768	0.0790837	0.0909716	0.0853916
0.0526948	0.0630633	0.0541905	0.0495813	0.0717338	0.068312	0.0740212	0.0759501	0.055169	0.0623751	0.115005	0.125638	0.0778325	0.0814318	0.0848135	0.113401
0.044735	0.0465677	0.0510461	0.0599468	0.0697101	0.0707435	0.0916092	0.0855013	0.0485395	0.0561704	0.0594296	0.0759228	0.0845779	0.0811133	0.0857352	0.103241
0.0571439	0.0635319	0.0611791	0.0650466	0.0951715	0.0959713	0.0962173	0.0896183	0.0679719	0.0657806	0.0803155	0.0863027	0.10188	0.0980353	0.105876	0.130585
0.0637396	0.0651646	0.0678652	0.0666834	0.085937	0.0847142	0.0867619	0.0880029	0.0656202	0.0721942	0.0852033	0.0814263	0.0880985	0.0926134	0.109383	0.109495
0.0731269	0.0755776	0.081318	0.0808821	0.0725838	0.0719107	0.0771934	0.0692572	0.0733807	0.0848835	0.0809391	0.0998011	0.0779191	0.0869905	0.0924197	0.117409
0.0663254	0.0665713	0.0685744	0.0768579	0.0752186	0.070799	0.0716726	0.0855795	0.0687989	0.0719948	0.082025	0.0872411	0.075757	0.0798422	0.100434	0.0858346
0.0521318	0.0550703	0.0605891	0.0605211	0.0883231	0.0786178	0.0922147	0.0970699	0.0554757	0.0624105	0.07987	0.104567	0.0864949	0.0892537	0.0966834	0.0957059
0.0733396	0.0692011	0.0700136	0.109127	0.0734018	0.0701354	0.080238	0.0653333	0.0809627	0.0802807	0.0834684	0.111511	0.0789274	0.0833978	0.111053	0.0784932
0.0700392	0.0744454	0.0723299	0.0712721	0.0822241	0.0855327	0.0894988	0.080133	0.0781577	0.0796087	0.0877364	0.107449	0.0873874	0.0891423	0.0949576	0.110275
0.0471004	0.057817	0.0692314	0.0545328	0.0857275	0.0922991	0.0855741	0.105143	0.0503085	0.0593868	0.0855771	0.0753264	0.097995	0.0985184	0.100262	0.115461
0.0582496	0.0640081	0.0578401	0.0755964	0.0994349	0.0991372	0.094798	0.090493	0.0623096	0.0718756	0.137665	0.0832532	0.101734	0.105607	0.109281	0.114072
0.0644373	0.0705178	0.0683517	0.0683839	0.100504	0.101407	0.100135	0.111734	0.0664639	0.0709795	0.101296	0.100579	0.106711	0.105687	0.116509	0.116544
0.0784296	0.0811856	0.0841929	0.1068	0.21941	0.213163	0.20751	0.208792	0.0810587	0.0909717	0.102544	0.12696	0.219932	0.213662	0.207367	0.20189
0.0585753	0.054462	0.0715952	0.0985296	0.148938	0.159796	0.152729	0.148088	0.0604752	0.079144	0.0672141	0.0891326	0.159827	0.165979	0.167491	0.175145
0.0804493	0.0928933	0.0794088	0.080669	0.0525964	0.0613993	0.076521	0.0705917	0.0938002	0.101968	0.0926118	0.119177	0.0594085	0.0724648	0.0826437	0.0979242
0.0485688	0.0522504	0.0540201	0.0508685	0.0873188	0.0886499	0.0808923	0.0972806	0.0525466	0.0576544	0.0634302	0.0942602	0.0896825	0.107836	0.0962977	0.118225
0.0524837	0.0566129	0.0614184	0.061445	0.105092	0.102758	0.111965	0.10658	0.0582947	0.0646486	0.0666814	0.0697688	0.108326	0.109806	0.12656	0.134672
0.0592562	0.0599436	0.0599794	0.0722176	0.0995637	0.0964374	0.0950829	0.0988141	0.0612264	0.0683793	0.0806144	0.0791668	0.101941	0.102686	0.107267	0.117199
0.0709497	0.0734876	0.0729979	0.0993465	0.044339	0.0539362	0.0811745	0.0640474	0.0741481	0.0892414	0.0908566	0.107442	0.0507311	0.0683334	0.101765	0.0830674
0.0766047	0.0828188	0.0770141	0.0830503	0.0827355	0.0881872	0.0760365	0.078359	0.0842615	0.0846668	0.091968	0.140544	0.0868596	0.0908429	0.100647	0.0957839
0.0528042	0.0629925	0.0634785	0.0794923	0.0735852	0.0694385	0.0762805	0.0740481	0.0602458	0.0823485	0.0772566	0.0775927	0.074626	0.0762566	0.0782997	0.0860192
0.0686395	0.0700268	0.0755167	0.09936	0.0638843	0.0666683	0.0680386	0.0617622	0.0731553	0.092547	0.0883744	0.0858448	0.0649723	0.0671557	0.078995	0.0825677
0.0806166	0.0771762	0.0796204	0.0865929	0.0628307	0.0580191	0.0614883	0.063619	0.0768057	0.0819215	0.0858859	0.101162	0.0620652	0.0628976	0.068209	0.0770169
0.0598697	0.0600755	0.0729327	0.0762215	0.0661401	0.0678719	0.0705875	0.0697196	0.0681584	0.0846684	0.0844191	0.0953763	0.0676315	0.0731969	0.0859009	0.096323
0.0731506	0.0803003	0.0721712	0.0845001	0.0824825	0.0886681	0.074106	0.0888032	0.0765318	0.0771024	0.0841069	0.0839755	0.0830256	0.089657	0.110164	0.108803
0.05897	0.0633374	0.065518	0.0569472	0.0635542	0.0581896	0.0660548	0.0906439	0.062349	0.0697854	0.0786654	0.0993261	0.0644994	0.0684784	0.0757903	0.133334
0.0751936	0.0674491	0.0907242	0.0898918	0.118973	0.114332	0.133035	0.106802	0.0775229	0.0785697	0.089134	0.0930841	0.124193	0.136489	0.137046	0.134909
0.0522797	0.0595632	0.0505182	0.0596153	0.0996208	0.111195	0.0991428	0.104974	0.0566997	0.0605256	0.066072	0.0738943	0.104428	0.108953	0.122511	0.116798
0.0597935	0.0551626	0.0788785	0.0523093	0.100719	0.0982878	0.103348	0.102918	0.0566108	0.0667781	0.0847105	0.0725612	0.108287	0.113656	0.121877	0.136102
0.0633272	0.0616345	0.0652197	0.0652777	0.0820359	0.0832072	0.0856956	0.0721071	0.0641978	0.0704802	0.0744311	0.0775158	0.0828564	0.0869035	0.134008	0.146316
0.0475329	0.0444095	0.0475827	0.0493702	0.0306658	0.053505	0.0568799	0.0619138	0.0444639	0.0496262	0.0546586	0.060731	0.0384467	0.0564205	0.0608898	0.0718843
0.0475673	0.0605402	0.0514348	0.0486087	0.0763369	0.077868	0.0791589	0.0803399	0.0514497	0.0624191	0.0685984	0.0756893	0.0768993	0.0801475	0.0870915	0.0880779
0.0689908	0.0665641	0.0743943	0.0783755	0.10049	0.101131	0.102192	0.11698	0.0824901	0.0929163	0.0838412	0.0934786	0.100778	0.102035	0.102061	0.110296
0.095712	0.097757	0.102151	0.0979627	0.0834742	0.0826137	0.0789561	0.0835856	0.0955329	0.0992304	0.10252	0.111525	0.089047	0.0977854	0.091854	0.0987995
0.0593278	0.0633513	0.0667774	0.0677278	0.0922619	0.0912558	0.101445	0.0904709	0.0664329	0.070956	0.0851826	0.0876409	0.0965455	0.11258	0.107419	0.117165
0.0439833	0.0472983	0.0439987	0.0513693	0.103012	0.100411	0.114005	0.0879797	0.0481095	0.0504178	0.0585524	0.0645529	0.107224	0.129939	0.117944	0.117549
0.0614135	0.082718	0.0620807	0.0687935	0.108083	0.109477	0.0973789	0.114036	0.075232	0.0710545	0.12307	0.0912852	0.120364	0.11886	0.123415	0.151032
0.0512365	0.0555047	0.0584441	0.0647317	0.0781507	0.077336	0.074304	0.0800988	0.0536425	0.0631276	0.0662134	0.0708644	0.0837613	0.0948639	0.0900912	0.100578
0.0683457	0.0685459	0.0693671	0.0744523	0.0705127	0.0746433	0.0953895	0.0905396	0.0714924	0.0723236	0.0786604	0.0752251	0.0747889	0.0789618	0.0972077	0.091626
0.0414351	0.0416612	0.0461295	0.0431988	0.0849759	0.0851253	0.0876852	0.0825117	0.0415578	0.0463012	0.0508978	0.0534528	0.0905119	0.0926735	0.0979379	0.112936
0.0513015	0.0601678	0.051341	0.0536155	0.079392	0.0772196	0.082239	0.0786588	0.0647385	0.0604525	0.0860553	0.0796258	0.0837172	0.086664	0.0946633	0.0997106
0.0716346	0.0951951	0.0864225	0.0913977	0.0880565	0.0961992	0.0850263	0.0942255	0.0792825	0.0887207	0.0887446	0.0996038	0.0937824	0.100979	0.103261	0.12728
0.0310681	0.0365579	0.0321329	0.0418692	0.0824467	0.0860634	0.0811577	0.0873827	0.0321887	0.0365485	0.0424253	0.050971	0.0873575	0.0942326	0.113945	0.100515
0.053368	0.0592157	0.0686871	0.0551977	0.0906023	0.0874956	0.0974113	0.0933684	0.0601502	0.0651901	0.0797271	0.0715778	0.0874121	0.104736	0.104628	0.103899
0.0783858	0.0816601	0.0879254	0.113485	0.0962858	0.0953177	0.0919562	0.0946123	0.0828477	0.0885577	0.115333	0.138897	0.1049	0.109385	0.108623	0.111481
0.0740213	0.0741997	0.0773492	0.0823636	0.0944266	0.093289	0.0970556	0.089438	0.086624	0.124016	0.0926737	0.100661	0.0972875	0.104934	0.120354	0.105094
0.0453382	0.051303	0.0564812	0.0526577	0.0729735	0.0729731	0.0777032	0.0724022	0.0712182	0.0568882	0.0611397	0.0639921	0.0750322	0.0821826	0.083703	0.0880784
0.0638785	0.0755842	0.0693804	0.0809888	0.0758058	0.0746464	0.0719405	0.0747894	0.0879083	0.0732262	0.081982	0.0884742	0.0754238	0.0856815	0.0868178	0.0953243
0.0867423	0.0852093	0.0781482	0.083001	0.0684454	0.0663474	0.0720744	0.0752286	0.085308	0.0925956	0.0900444	0.101818	0.0698556	0.0757971	0.0854824	0.0915947
0.0685517	0.0615506	0.0732989	0.0674931	0.0599725	0.0567257	0.0655003	0.0766636	0.0687149	0.0747991	0.0878679	0.108316	0.0618343	0.0677568	0.0697232	0.0741044
0.0433273	0.0464035	0.0491357	0.0550924	0.080643	0.0808575	0.0873505	0.0760942	0.0501868	0.0731732	0.0734789	0.0767281	0.0841488	0.0853629	0.0869404	0.114646
0.0746256	0.0852873	0.0791337	0.0871849	0.0690089	0.0695938	0.0713381	0.0687249	0.0765277	0.0879754	0.106136	0.091582	0.0730961	0.0766196	0.0912319	0.0974198
0.0647337	0.0727059	0.0672598	0.0680403	0.0690398	0.067349	0.0778355	0.0975401	0.0737898	0.0935817	0.0849465	0.0829904	0.0718918	0.0895783	0.0778842	0.0848755
0.0675274	0.0689319	0.074845	0.0622842	0.0637678	0.0587401	0.0721554	0.0678538	0.0688303	0.0834512	0.0776175	0.0839054	0.0653373	0.0687855	0.0950137	0.105265
0.0899993	0.0899678	0.0906402	0.0897831	0.0886917	0.0931892	0.0965306	0.10365	0.0925665	0.0984689	0.0993961	0.113728	0.0997784	0.0886551	0.100026	0.120723
0.103758	0.103573	0.103241	0.107953	0.0491258	0.0538883	0.0515103	0.0505857	0.104727	0.117728	0.117345	0.129838	0.053808	0.0543514	0.0711834	0.116652
0.0663659	0.0714722	0.0716566	0.0760326	0.0635754	0.0677119	0.0653207	0.0719542	0.0708269	0.086172	0.0916497	0.0909349	0.0701749	0.0743142	0.0732251	0.0764233
0.0730295	0.0735663	0.0779282	0.0825549	0.0527915	0.0519904	0.0625263	0.0527365	0.0817974	0.0888082	0.0862423	0.0891562	0.0532554	0.0789592	0.0666856	0.0730518
0.0717298	0.0721026	0.0667989	0.0766177	0.0627349	0.0620368	0.065399	0.0586125	0.0721779	0.0739179	0.0792293	0.0845564	0.0645382	0.0700362	0.0767852	0.0738905
0.0321305	0.041299	0.0438937	0.0402408	0.0677804	0.0726442	0.0820413	0.0612512	0.0340803	0.0372705	0.0422636	0.0467418	0.0727558	0.0733424	0.0754485	0.082633
0.0773578	0.0808635	0.0801654	0.0780981	0.0564025	0.0611103	0.0620922	0.0498281	0.0820439	0.087511	0.11508	0.0918825	0.0556224	0.0699596	0.0718389	0.0743133
0.057951	0.0594789	0.068721	0.0626959	0.103705	0.104629	0.113436	0.100007	0.064099	0.0607802	0.0731915	0.0769312	0.105654	0.106273	0.109429	0.141631
0.0934167	0.0864954	0.10463	0.119664	0.0678506	0.0672711	0.0679767	0.0851623	0.100373	0.100114	0.119642	0.191664	0.0689874	0.0890959	0.0785106	0.0779212
0.0933093	0.100926	0.103476	0.10854	0.049745	0.0687494	0.0548592	0.0662194	0.0967285	0.136743	0.136444	0.122148	0.0613179	0.0771489	0.07033	0.0765098
0.0814531	0.0855921	0.0863186	0.104888	0.0680445	0.0665318	0.063088	0.0659983	0.0918986	0.0928299	0.0957115	0.100972	0.0678723	0.0675249	0.0705625	0.0689024
0.0612502	0.0645146	0.0583578	0.0658877	0.0888889	0.0929487	0.0851433	0.106795	0.0597735	0.081313	0.131508	0.0865601	0.0941374	0.0986562	0.113327	0.101673
0.0646148	0.0695696	0.0657636	0.0684255	0.126743	0.131649	0.120657	0.127611	0.0761288	0.082124	0.110264	0.0982403	0.130262	0.131108	0.176364	0.189814
0.0672374	0.0682068	0.0797252	0.089381	0.0935064	0.0956704	0.10001	0.117388	0.0671045	0.106481	0.0752826	0.13469	0.0943261	0.0986543	0.119596	0.115625
0.0438898	0.0427527	0.0467023	0.0592905	0.152409	0.153651	0.155086	0.153456	0.050134	0.053757	0.0831211	0.107401	0.154986	0.15106	0.147969	0.151911
0.0692028	0.0727475	0.0710815	0.0825726	0.0702494	0.0729621	0.0690164	0.0753157	0.0706339	0.079701	0.083638	0.0753618	0.0719336	0.0756061	0.0808867	0.0852373
0.0641746	0.0735608	0.0748001	0.0663595	0.083514	0.0827858	0.0816526	0.109922	0.0694357	0.0905086	0.0810625	0.100704	0.0850827	0.0978125	0.0980509	0.14996
0.0538257	0.0522332	0.0565483	0.0683535	0.0583625	0.0647244	0.0677538	0.066187	0.0548588	0.0605885	0.0702375	0.0742636	0.0626929	0.0658537	0.0701623	0.109389
0.0613298	0.059494	0.0599416	0.0714068	0.0623943	0.0593513	0.0664958	0.0779228	0.0651709	0.0715289	0.0761995	0.0904006	0.0612402	0.0726627	0.0760817	0.0805203
0.0787523	0.09172	0.0798288	0.0898775	0.0893709	0.0978585	0.0938003	0.0919261	0.075751	0.089133	0.109335	0.0948911	0.0916985	0.0935044	0.0954627	0.113131
0.0587934	0.0610489	0.060288	0.0678046	0.0587159	0.0681448	0.0765982	0.107757	0.0651702	0.0717561	0.0768991	0.108451	0.0641805	0.0770841	0.0994461	0.121576
0.0843151	0.0822756	0.107739	0.094256	0.0617911	0.0639282	0.0661502	0.0706134	0.0851246	0.102781	0.105753	0.0997623	0.076037	0.0855731	0.0701526	0.0930063
0.0575171	0.0629408	0.0641734	0.0599874	0.0653705	0.0633637	0.0719492	0.0650749	0.0617169	0.0795664	0.0811157	0.0856632	0.0725629	0.0719295	0.0745184	0.085457
0.048034	0.0500395	0.0517002	0.0697912	0.070432	0.0684975	0.0687833	0.0666755	0.0516307	0.0604494	0.0799279	0.0936825	0.0700631	0.0767913	0.0820492	0.0827303
0.0517632	0.0530377	0.0529979	0.0510513	0.0726286	0.0761858	0.0765223	0.0696493	0.0570039	0.0584773	0.0942308	0.161107	0.0746786	0.0763521	0.0794714	0.0890545
0.0535918	0.0553342	0.0677881	0.0571347	0.0838813	0.0818533	0.0825434	0.0750966	0.0570601	0.0602629	0.0647324	0.0774612	0.0843269	0.0862105	0.0907245	0.0926509
0.0482485	0.0552807	0.078767	0.0634744	0.0742446	0.0781669	0.0798671	0.073674	0.0687757	0.0710297	0.0895972	0.10278	0.0779067	0.0883025	0.10636	0.110047
0.0802471	0.0771365	0.0755593	0.0818593	0.089783	0.0838416	0.0824101	0.0774935	0.0891983	0.102558	0.0954503	0.100795	0.0939361	0.10342	0.100015	0.0938753
0.0421734	0.0478401	0.0613844	0.0598785	0.0708981	0.0792423	0.0776811	0.0698758	0.0493099	0.0477638	0.0544079	0.0682374	0.071801	0.0740094	0.113561	0.0907925
0.050071	0.0612869	0.0870336	0.0954585	0.0874166	0.0927696	0.079102	0.0882877	0.0501273	0.0827992	0.0799888	0.0793744	0.0918609	0.100286	0.0984998	0.104199
0.0549342	0.0537834	0.0566004	0.054859	0.0701097	0.0704517	0.060797	0.0714943	0.051562	0.0584493	0.079987	0.0678449	0.072228	0.108319	0.0830439	0.0893615
0.0603464	0.0600795	0.0895733	0.07124	0.0681626	0.0723025	0.0685845	0.0743147	0.0685901	0.0753446	0.0804392	0.121741	0.0784155	0.0813441	0.109019	0.0894904
0.0772608	0.0747433	0.0698156	0.0734382	0.0719386	0.0743728	0.0843237	0.0870628	0.0883416	0.0816265	0.0906971	0.0975465	0.0943646	0.0882263	0.0928574	0.106862
0.0803185	0.0881572	0.105436	0.0929605	0.068759	0.0693231	0.0642306	0.0736316	0.0851461	0.0994847	0.104002	0.118038	0.0679888	0.0910928	0.0941848	0.102442
0.0582247	0.0640687	0.0631639	0.0672641	0.063274	0.0627003	0.0724302	0.073827	0.0685577	0.0705065	0.0775991	0.0901927	0.0655621	0.0695596	0.0759013	0.105467
0.0517384	0.0612273	0.0677629	0.0809959	0.0584568	0.0627586	0.0685048	0.0662781	0.060338	0.0687723	0.0953084	0.0967487	0.0606659	0.078129	0.0803604	0.0846173
0.0586429	0.0571218	0.0678173	0.0635838	0.0606041	0.0571283	0.0661473	0.0763797	0.0688256	0.0712531	0.0901238	0.0878173	0.0628968	0.0665511	0.0710762	0.10968
0.0696318	0.0690277	0.0681595	0.0673581	0.18826	0.185157	0.18046	0.173766	0.0703813	0.07398	0.080997	0.100052	0.190016	0.188456	0.18545	0.187056
0.0673675	0.0679917	0.0654004	0.0668859	0.0423333	0.0506748	0.0584513	0.0603202	0.0698115	0.077341	0.0762801	0.137223	0.0624356	0.0576931	0.0959688	0.172181
0.0605467	0.0654148	0.070812	0.0765518	0.0541659	0.0545458	0.0500053	0.0575233	0.0672569	0.0804707	0.0835626	0.0845777	0.0591916	0.0551512	0.0723997	0.0763054
0.0529101	0.0543959	0.0626938	0.0549632	0.0942276	0.0928532	0.105262	0.104135	0.0582115	0.0732545	0.0797302	0.0860257	0.103306	0.0983999	0.104778	0.105226
0.0277097	0.0379803	0.0555131	0.0413793	0.0886926	0.0875806	0.0941147	0.0981904	0.0563273	0.0527854	0.0602981	0.0798569	0.0906873	0.0927688	0.0943646	0.103823
0.0713081	0.0741919	0.0880681	0.0744022	0.0674154	0.0654494	0.0611794	0.0820076	0.0796583	0.0840157	0.108994	0.0785952	0.0722856	0.0800878	0.082205	0.095552
0.0796278	0.0877444	0.0896938	0.0867737	0.0574587	0.0584919	0.0516272	0.0573968	0.081387	0.0875315	0.0889981	0.0926353	0.0592656	0.0614592	0.0631096	0.0634479
0.0584827	0.0609101	0.0721301	0.0796083	0.0694978	0.0717793	0.0730988	0.076211	0.0688801	0.075316	0.0794007	0.0880162	0.0738403	0.0852258	0.107335	0.0902056
0.0502908	0.0528022	0.0585036	0.0479677	0.0669552	0.0677473	0.0703278	0.0701711	0.0514004	0.075563	0.0603349	0.107602	0.0724204	0.0815276	0.0760828	0.0853239
0.0658739	0.0659027	0.0659949	0.0662041	0.0827229	0.0861794	0.0724354	0.0958875	0.0653771	0.0815048	0.0876041	0.0779088	0.083407	0.08961	0.0891211	0.092965
0.0595763	0.0615068	0.0746552	0.0825639	0.0561686	0.0649178	0.0669625	0.0666913	0.0614924	0.0674846	0.0687242	0.0708771	0.0610437	0.0657772	0.0883771	0.0819334
0.064169	0.0609852	0.0690486	0.0645696	0.0701587	0.0612835	0.0579681	0.0579295	0.0637648	0.0676799	0.0729578	0.0835935	0.0677159	0.0713429	0.0759541	0.0753251
0.0613466	0.0679137	0.0687552	0.0705725	0.0817317	0.0758179	0.0830477	0.0998508	0.0646109	0.0675537	0.0749564	0.0764394	0.0815693	0.0847144	0.0776401	0.107033
0.0514005	0.0507752	0.0505092	0.0544544	0.0768286	0.0816262	0.0849465	0.078998	0.0561891	0.0620986	0.0665697	0.0717226	0.0845245	0.0872458	0.0895125	0.127602
0.067395	0.0738993	0.0726864	0.0876507	0.0517867	0.0500006	0.0512144	0.0565799	0.0739331	0.0839449	0.0855489	0.115396	0.0575888	0.0560431	0.0605875	0.0789239
0.0535727	0.0530289	0.055091	0.0570877	0.0505924	0.0533919	0.0586599	0.0656845	0.0544444	0.0562015	0.0597736	0.0616919	0.0545965	0.0563895	0.087747	0.0543104
0.0535818	0.0497364	0.0659724	0.0531392	0.0573671	0.0678656	0.0751861	0.072111	0.0635167	0.0772815	0.0989409	0.103834	0.0647243	0.0703664	0.0785183	0.0786352
0.0648723	0.0684949	0.062049	0.0641945	0.0505154	0.0509347	0.052246	0.0571623	0.0686379	0.0694915	0.0834413	0.0794914	0.0504155	0.0521063	0.0592413	0.0976048
0.0707377	0.0741266	0.076901	0.076617	0.16306	0.163848	0.161941	0.163888	0.0705627	0.0755962	0.0764664	0.0868811	0.163297	0.166065	0.165823	0.185387
0.060814	0.0728706	0.0601044	0.0696865	0.0669436	0.0670206	0.0689264	0.0750999	0.063107	0.0724643	0.0724964	0.110231	0.079778	0.0752962	0.0917143	0.116134
0.0798449	0.0755853	0.0820972	0.0798705	0.0960103	0.0910817	0.083	0.0916238	0.0807158	0.0947363	0.100925	0.0998399	0.101936	0.098581	0.142793	0.235927
0.0434722	0.0460449	0.0452712	0.0507308	0.0914044	0.0946091	0.0947285	0.0926809	0.0597266	0.063509	0.102263	0.122001	0.0935074	0.106759	0.10837	0.105488
0.0567249	0.0581304	0.0611596	0.0527858	0.0502567	0.0413502	0.0421795	0.0458347	0.0572241	0.0764987	0.0699348	0.0777516	0.0497547	0.0561249	0.0686027	0.0801359
0.0454406	0.0473295	0.0530214	0.052018	0.0580501	0.0602732	0.0649246	0.0812197	0.0511264	0.0531482	0.0533018	0.071407	0.0651193	0.0701695	0.0933698	0.098949
0.0623258	0.06277	0.0743788	0.0754731	0.0676613	0.0681428	0.0685027	0.074592	0.0715489	0.0743573	0.0801486	0.0872417	0.0675467	0.0683054	0.0702917	0.0761801
0.0513044	0.0529217	0.052712	0.0709906	0.168594	0.172522	0.16171	0.166812	0.0511327	0.0562937	0.0583634	0.0758079	0.16999	0.171448	0.178834	0.177222
0.0526105	0.054645	0.0675913	0.0674891	0.129005	0.130009	0.143308	0.146685	0.0603234	0.0605024	0.0612212	0.0784388	0.136107	0.134895	0.158506	0.159338
0.0798805	0.084321	0.0813957	0.0954594	0.173523	0.175385	0.173529	0.15291	0.0777066	0.0786189	0.0840031	0.0894563	0.178574	0.184616	0.196702	0.175208
0.0434664	0.0554594	0.0628206	0.0532877	0.142678	0.137491	0.142083	0.149003	0.0505828	0.0538543	0.0620239	0.0715236	0.14541	0.146403	0.146947	0.15043
0.0603774	0.0626498	0.0617554	0.0606936	0.149027	0.143696	0.142434	0.143777	0.0638263	0.0840938	0.0730776	0.0966616	0.147654	0.158747	0.14671	0.150247
0.0503036	0.0589309	0.0678965	0.0578668	0.151046	0.150164	0.148133	0.146607	0.0534576	0.063544	0.0581325	0.0745841	0.15061	0.155692	0.161383	0.155756
0.0534121	0.0566589	0.0623394	0.0584354	0.101571	0.096781	0.113271	0.107436	0.0607983	0.0637122	0.0691416	0.0791816	0.103814	0.103709	0.108975	0.105258
0.0574913	0.0612294	0.0531168	0.0639822	0.080876	0.0787172	0.0785418	0.0841231	0.0616621	0.0645252	0.0768649	0.0835403	0.0879257	0.100963	0.107817	0.169253
0.0576838	0.0567337	0.0636497	0.067226	0.128129	0.128166	0.125874	0.119001	0.0596272	0.0706586	0.0875959	0.0847194	0.129305	0.130857	0.13165	0.135849
0.0588289	0.0565993	0.0703507	0.0625709	0.120376	0.120109	0.12844	0.130578	0.0661612	0.0666342	0.0882711	0.0713716	0.123962	0.121154	0.136147	0.127824
0.0451231	0.0486093	0.0497825	0.0528718	0.109926	0.112929	0.110052	0.121289	0.0472108	0.0506812	0.0581558	0.0593521	0.111042	0.119144	0.117024	0.124455
0.089229	0.094894	0.0873458	0.0954076	0.155183	0.153844	0.15296	0.152628	0.0916743	0.0948432	0.10427	0.11591	0.158026	0.157975	0.156862	0.165191
0.0704905	0.0660175	0.0643049	0.0797351	0.121639	0.12009	0.121674	0.122385	0.0701259	0.0785735	0.0785278	0.0885596	0.121158	0.122543	0.121944	0.12677
0.047204	0.0496809	0.0685089	0.0578426	0.063783	0.0650674	0.0649434	0.0760779	0.0580728	0.0581836	0.0673701	0.0834125	0.0660489	0.0814204	0.085173	0.0751936
0.0596301	0.0619308	0.0589584	0.0674421	0.0690304	0.0788541	0.079679	0.103193	0.0706777	0.0756547	0.0737618	0.106164	0.105808	0.080627	0.114239	0.122112
0.0764046	0.078011	0.0773731	0.0904796	0.0957096	0.0943229	0.0947117	0.0875387	0.0838959	0.104807	0.094907	0.104136	0.0951919	0.121654	0.103915	0.113053
0.054904	0.0667922	0.0749409	0.0697435	0.0615906	0.0653685	0.069814	0.0754681	0.0677304	0.0855087	0.081836	0.166987	0.062238	0.069319	0.0709686	0.0778444
0.0906988	0.0863272	0.0955437	0.0942206	0.0855585	0.0852814	0.0781516	0.09059	0.08866	0.0895556	0.0955126	0.0985846	0.0887778	0.0956784	0.0936388	0.0913746
0.0585909	0.0690883	0.0687941	0.0655955	0.0926318	0.0933656	0.0867535	0.112251	0.0621236	0.0677068	0.119618	0.106097	0.0919623	0.0913975	0.0998639	0.108352
0.0727826	0.0684629	0.0695319	0.0701191	0.078119	0.0765973	0.0823269	0.0823107	0.0787454	0.0862774	0.106075	0.118892	0.0802156	0.088796	0.10106	0.105974
0.0929446	0.0967586	0.0992485	0.106095	0.0903295	0.083733	0.0817617	0.0945579	0.103005	0.126717	0.109873	0.109324	0.0963161	0.0932537	0.110399	0.105092
0.0701652	0.0647062	0.0704181	0.0689803	0.0884883	0.0857362	0.0884044	0.0877981	0.0694453	0.0740111	0.074908	0.101298	0.0934875	0.103836	0.102903	0.101167
0.0936574	0.101188	0.0943044	0.111695	0.0946355	0.0990017	0.0958087	0.0930971	0.101343	0.0994629	0.110176	0.107255	0.0995463	0.0987803	0.102374	0.104994
0.0514191	0.0553312	0.0635458	0.0766692	0.0668982	0.0589954	0.0629386	0.0730905	0.0533685	0.058606	0.067457	0.0743238	0.0626891	0.102544	0.0872581	0.0852167
0.0564399	0.0637407	0.05698	0.0618889	0.0836498	0.0842119	0.0805392	0.0939769	0.0608607	0.063082	0.0655777	0.0888311	0.0865848	0.0970051	0.102001	0.106449
0.0451122	0.0479088	0.0594921	0.0503551	0.0966054	0.109898	0.0988379	0.0915509	0.0566788	0.0614846	0.0539577	0.100668	0.103497	0.104146	0.132445	0.114739
0.0700226	0.0749205	0.0955955	0.0785418	0.0811517	0.0740182	0.0877625	0.0847316	0.0730765	0.0763566	0.0846657	0.0889201	0.0853019	0.0843072	0.0876411	0.108001
0.0465932	0.0460615	0.0577899	0.0741569	0.0794322	0.0766142	0.0890309	0.0826352	0.0607736	0.0816494	0.0894284	0.0813297	0.0841905	0.0910987	0.0940283	0.0992479
0.0400229	0.0362234	0.0569025	0.0396708	0.0816026	0.0906384	0.093285	0.0890223	0.0410011	0.0525429	0.0793316	0.0857174	0.0855467	0.0942661	0.097459	0.11736
0.0798965	0.0812562	0.0691075	0.0819476	0.0674676	0.0675761	0.0647873	0.0685289	0.0743767	0.0865576	0.170287	0.0893646	0.079729	0.0907218	0.0883031	0.0900164
0.0450802	0.0415292	0.049172	0.0514239	0.0700278	0.0685862	0.0707773	0.0723872	0.0434294	0.0532354	0.0772597	0.0611603	0.0703533	0.0705316	0.0849422	0.0956237
0.0798413	0.0745197	0.0817908	0.0816652	0.0697094	0.0713316	0.0732617	0.0726294	0.0794601	0.0829177	0.0856153	0.110364	0.070498	0.0715925	0.0748358	0.0923377
0.0516233	0.0528307	0.0626126	0.0731269	0.102693	0.101111	0.0977937	0.109123	0.0556569	0.0609195	0.0665502	0.0759888	0.10537	0.104398	0.120281	0.120104
0.0699354	0.0712318	0.0843715	0.0790995	0.0759344	0.0804796	0.0764903	0.080047	0.0682961	0.0732541	0.0825339	0.119349	0.0774845	0.0785328	0.109189	0.11589
0.051607	0.0546215	0.0561517	0.0724568	0.0804985	0.0799037	0.0846432	0.0826244	0.05359	0.108886	0.0815252	0.0707318	0.0810308	0.0979257	0.0927676	0.089333
0.0427667	0.0497639	0.045818	0.0466465	0.0824583	0.086077	0.0889326	0.0872075	0.048668	0.0517461	0.0843136	0.0801157	0.0881006	0.0883021	0.0910982	0.0929748
0.0410033	0.0435643	0.0463655	0.0708427	0.0632665	0.0619528	0.0680292	0.0672983	0.0449558	0.0464224	0.0529287	0.0556186	0.0637485	0.0763682	0.0750231	0.0701308
0.0472675	0.0485522	0.0470392	0.0756517	0.0677004	0.0696868	0.0743961	0.071723	0.0533502	0.0579016	0.0678875	0.0793619	0.0711152	0.07172	0.0793893	0.0944464
0.0807389	0.0812089	0.0882968	0.0960175	0.080919	0.0797369	0.0910247	0.081872	0.0881878	0.10089	0.108451	0.15919	0.08395	0.0829864	0.0891519	0.0908478
0.0693585	0.0678309	0.0805427	0.0687416	0.0750762	0.079379	0.0838972	0.0781835	0.076205	0.0794843	0.112712	0.0911995	0.0819967	0.0950316	0.0875456	0.0874637
0.0566906	0.0539963	0.0542316	0.0627609	0.0809902	0.0875844	0.0884377	0.0892782	0.0600241	0.0745634	0.0712069	0.0793338	0.0847609	0.0967259	0.0938687	0.104697
0.0826155	0.0768214	0.0914599	0.0852348	0.0911124	0.0931765	0.086961	0.108725	0.0823116	0.0897085	0.0968924	0.11773	0.0924886	0.100824	0.10665	0.107385
0.0990137	0.105091	0.105368	0.111421	0.102846	0.0990117	0.0972446	0.0992292	0.0993708	0.103987	0.105204	0.123426	0.103605	0.105774	0.106931	0.112615
0.0517291	0.0526425	0.0579361	0.0484492	0.0957413	0.0952933	0.0965594	0.101505	0.0550458	0.0592006	0.0716803	0.0740294	0.100032	0.101541	0.102423	0.1081
0.0699747	0.0673459	0.078858	0.0745794	0.0758573	0.0768945	0.0816817	0.0870548	0.0663874	0.0704969	0.0831257	0.0791388	0.0755013	0.076839	0.10685	0.0866141
0.0633122	0.0625853	0.0681236	0.0601459	0.0981334	0.098586	0.0965611	0.108052	0.0690612	0.0746251	0.0805069	0.0866486	0.100338	0.102678	0.112973	0.149113
0.0717594	0.08075	0.0841731	0.0751585	0.0873014	0.0865653	0.0855085	0.0921992	0.08033	0.0814022	0.107947	0.0909472	0.0900642	0.103472	0.0980997	0.099358
0.0649812	0.0633405	0.0656683	0.0665597	0.116772	0.114199	0.118466	0.121273	0.0721021	0.0776828	0.169919	0.109837	0.118791	0.118907	0.11946	0.128331
0.0640036	0.0606655	0.0567152	0.0653526	0.0885098	0.0867472	0.0914527	0.0874914	0.0577574	0.0741949	0.0875126	0.0861627	0.0903766	0.100593	0.106485	0.0955862
0.0550638	0.0590755	0.0564918	0.0665668	0.0661144	0.070599	0.0735259	0.0702341	0.0601757	0.0655635	0.066737	0.0996446	0.0679506	0.0732617	0.0780067	0.11244
0.0548124	0.0540898	0.0574316	0.0597031	0.0809627	0.083486	0.0864379	0.0903355	0.0631821	0.0837023	0.0669417	0.0913168	0.0832566	0.0914365	0.091841	0.126766
0.0625156	0.0621609	0.0592059	0.0703931	0.0603778	0.0594275	0.0783866	0.0658836	0.0609009	0.0660287	0.0802889	0.0881046	0.0620775	0.0746768	0.097206	0.0922177
0.0585547	0.0753257	0.0625064	0.0638129	0.0779181	0.0727051	0.0737026	0.0766524	0.0638481	0.0954022	0.0773389	0.085803	0.0766619	0.0846427	0.0867318	0.129421
0.077679	0.0809949	0.0879821	0.0810689	0.0879139	0.0912095	0.0926353	0.0948398	0.0802368	0.0847307	0.109786	0.105426	0.0917379	0.102576	0.0911125	0.0962839
0.0514061	0.0527956	0.0557937	0.0637652	0.0914471	0.0933654	0.0937219	0.102133	0.0537434	0.0571455	0.0765537	0.0963445	0.0941367	0.0952174	0.0969909	0.102001
0.0653586	0.0688708	0.0671031	0.0703219	0.101866	0.105767	0.0964422	0.110893	0.0674817	0.0760868	0.0934731	0.068773	0.104249	0.104256	0.106925	0.113253
0.0626957	0.0680952	0.0571496	0.0565079	0.100257	0.10259	0.0983228	0.0984839	0.0631334	0.0677141	0.0766166	0.149489	0.101381	0.103689	0.114323	0.114292
0.0700924	0.0792852	0.0812201	0.0704507	0.104537	0.104329	0.0956163	0.0985522	0.0847917	0.079393	0.0885677	0.104486	0.104733	0.106676	0.112646	0.113061
0.0901612	0.099103	0.103859	0.108107	0.0884955	0.0878555	0.0909407	0.0898085	0.0967385	0.0923513	0.103141	0.109988	0.0908678	0.0994508	0.0971187	0.108458
0.0630559	0.063908	0.0723256	0.0741319	0.110697	0.116381	0.117567	0.134211	0.0644006	0.0641078	0.0791842	0.0871613	0.117627	0.121345	0.127804	0.136901
0.0472849	0.0487849	0.0459881	0.0543076	0.127098	0.131328	0.131849	0.126825	0.0497888	0.0620024	0.11511	0.106054	0.134319	0.13248	0.140654	0.13875
0.118467	0.118632	0.118427	0.119629	0.119507	0.119585	0.113583	0.122859	0.11904	0.122348	0.124463	0.13627	0.119048	0.126678	0.128476	0.129221
0.0640237	0.0659734	0.0701761	0.0918693	0.129781	0.133285	0.119512	0.114525	0.0731857	0.072709	0.077421	0.102325	0.128486	0.132164	0.129545	0.140417
0.0581957	0.0545527	0.0638518	0.0721099	0.127664	0.12934	0.12569	0.129208	0.0635015	0.0645369	0.0926517	0.090425	0.129543	0.131511	0.131699	0.13417
0.0717969	0.0802565	0.0748932	0.0746428	0.0511585	0.0530139	0.0584343	0.057854	0.0932682	0.081386	0.0831994	0.0916891	0.0543571	0.0572885	0.0598708	0.0798933
0.08649	0.0972338	0.110428	0.0995967	0.0673657	0.0659192	0.0641251	0.0756075	0.0914773	0.0971651	0.141287	0.113152	0.0672892	0.07349	0.0910584	0.078855
0.0649137	0.0607736	0.0658095	0.0643092	0.0746074	0.0753726	0.0745006	0.072311	0.0611479	0.0627953	0.0750677	0.0771542	0.0787724	0.0797064	0.082155	0.101275
0.0357144	0.0503277	0.0551549	0.0481056	0.0603838	0.0626052	0.0636215	0.0610743	0.0392853	0.0477856	0.0674819	0.0796418	0.0696137	0.0759705	0.0895898	0.076216
0.0638455	0.0614462	0.0611039	0.0614168	0.0638627	0.0672064	0.0754523	0.0805767	0.0663145	0.073304	0.0805129	0.0850701	0.0661603	0.0978451	0.0808653	0.0921683
0.0496467	0.0530265	0.0491	0.0637367	0.0718524	0.0749156	0.0659173	0.0792652	0.052013	0.050186	0.0590389	0.0889587	0.0703307	0.0778478	0.0814739	0.085072
0.0574743	0.0667792	0.0788607	0.0640747	0.057001	0.0579405	0.0647846	0.053201	0.0752866	0.0989078	0.105652	0.0855694	0.0598797	0.0655442	0.105323	0.0876666
0.0507379	0.0494721	0.0617577	0.0533795	0.0487553	0.0494906	0.0527658	0.0540656	0.0546419	0.0652732	0.0730494	0.0839739	0.0502315	0.0538192	0.0626115	0.0690268
0.0596291	0.0794389	0.0599145	0.0775647	0.0500159	0.0528889	0.061586	0.0601684	0.0779157	0.0727533	0.0793598	0.077862	0.0534994	0.0585937	0.0783129	0.0851237
0.0694378	0.0714974	0.0685559	0.0819096	0.0686009	0.064709	0.063956	0.083878	0.0689524	0.0727002	0.0820071	0.0809506	0.0697061	0.0868682	0.0881631	0.0874088
0.0559393	0.0558494	0.0541287	0.0558975	0.0915193	0.0911388	0.0833567	0.0947155	0.0579165	0.064343	0.0707148	0.112137	0.0945872	0.100672	0.135584	0.11205
0.061775	0.0612455	0.0919174	0.0736473	0.0490116	0.0522546	0.0712555	0.0581059	0.0749922	0.0752826	0.0961652	0.0826713	0.0620868	0.0671487	0.0710136	0.0849237
0.0518202	0.0494897	0.0549893	0.0560566	0.0697708	0.0702075	0.0732766	0.0753276	0.0593565	0.0717906	0.0629493	0.0782818	0.0703493	0.0908948	0.104707	0.116286
0.0397512	0.0420855	0.0460086	0.0431228	0.0583464	0.0606953	0.0839022	0.0748719	0.0408305	0.0583733	0.0479147	0.0663341	0.0602202	0.0605091	0.10004	0.0933272
0.0732747	0.0799738	0.0722789	0.0775873	0.0522444	0.0454251	0.064958	0.0586547	0.0776556	0.082754	0.100334	0.116864	0.0539893	0.0646991	0.120086	0.0752364
0.0683466	0.0643943	0.0708398	0.0931001	0.0629487	0.0645013	0.0696884	0.0686699	0.0730433	0.0933287	0.0877257	0.090708	0.0665414	0.126165	0.0795147	0.0756174
0.0581056	0.0599774	0.0752227	0.0883619	0.0745236	0.0820265	0.0735445	0.0781717	0.0688684	0.0684748	0.0831205	0.0877524	0.0752247	0.0848083	0.0835798	0.0931667
0.0741203	0.0700374	0.07206	0.0827705	0.072305	0.0806497	0.0760089	0.0766692	0.081763	0.0802091	0.107421	0.086183	0.074932	0.080857	0.0901448	0.0978882
0.0484879	0.0541339	0.0748078	0.0695847	0.118315	0.120511	0.121728	0.108799	0.0544001	0.0900263	0.0819457	0.0937389	0.123472	0.128039	0.128922	0.13854
0.081422	0.0812302	0.0760673	0.112678	0.129083	0.122384	0.12921	0.127456	0.0833008	0.0871654	0.0840945	0.0987462	0.130089	0.130674	0.131045	0.13806
0.0557272	0.0570343	0.0609877	0.0571317	0.156117	0.152249	0.157549	0.149285	0.0693758	0.0711895	0.0914149	0.0822052	0.158186	0.157219	0.159406	0.155612
0.050533	0.0540861	0.0577152	0.0626568	0.0629101	0.0661489	0.0762179	0.0807649	0.0576006	0.0602804	0.0718868	0.0896239	0.0644184	0.0830482	0.0775955	0.0723901
0.0584517	0.0568129	0.0548984	0.0679419	0.0916087	0.0952486	0.0915213	0.0962355	0.0599183	0.0736051	0.0691987	0.120657	0.0940217	0.102183	0.107946	0.109622
0.058426	0.0613264	0.0758918	0.0752277	0.0898136	0.0878445	0.0839306	0.0776768	0.0560209	0.0616818	0.0708876	0.0937941	0.0907276	0.101681	0.101858	0.110406
0.0381265	0.0448859	0.0507046	0.0497233	0.0884039	0.0939673	0.0940229	0.086203	0.0537998	0.057898	0.0655184	0.0778235	0.0972143	0.106223	0.125584	0.11531
0.0761423	0.0775729	0.0838592	0.0788245	0.123901	0.132312	0.126876	0.115258	0.0774705	0.0873337	0.13109	0.112427	0.13173	0.136073	0.166637	0.153836
0.064202	0.0668228	0.0701953	0.0882571	0.0889745	0.0926995	0.103704	0.0998871	0.0718832	0.095418	0.0887672	0.094626	0.0966792	0.122	0.109898	0.102859
0.0533107	0.0569631	0.0573066	0.0625271	0.0763333	0.0835717	0.0794301	0.0772503	0.0554904	0.0635736	0.0661707	0.0680861	0.0790122	0.0859836	0.0884389	0.0892059
0.0639212	0.0675946	0.061289	0.0688964	0.0691375	0.0715219	0.0652755	0.0685973	0.0694373	0.0818216	0.0780586	0.0969139	0.0730803	0.0923203	0.0867509	0.0854859
0.0450117	0.0450177	0.0799182	0.0716954	0.123587	0.118135	0.124064	0.133577	0.0545574	0.0553423	0.0665704	0.0777655	0.12422	0.125651	0.126268	0.129101
0.0441288	0.047865	0.0482356	0.0548883	0.0788319	0.0662586	0.0802015	0.0830925	0.055252	0.0520729	0.0548118	0.0596183	0.0724802	0.0857238	0.0901829	0.111906
0.0395494	0.0400996	0.0463091	0.0469555	0.11062	0.101722	0.116779	0.10252	0.039313	0.0518637	0.0841085	0.0515361	0.111985	0.111656	0.120688	0.132966
0.0564595	0.0584432	0.0592676	0.0576757	0.0988151	0.108688	0.0984548	0.103037	0.0594115	0.067746	0.0764934	0.0828163	0.103328	0.107476	0.107426	0.136468
0.0667849	0.0726548	0.0752355	0.0760482	0.0649244	0.0794442	0.0735908	0.0710634	0.0691037	0.0717474	0.0767131	0.0856543	0.0695532	0.0859315	0.082832	0.0915578
0.0571952	0.0674843	0.0880768	0.0711481	0.0524738	0.0500768	0.0564148	0.0787047	0.085488	0.0755741	0.0820031	0.125845	0.058188	0.0686301	0.0702937	0.0830535
0.033293	0.0366424	0.0395103	0.0444049	0.0686886	0.0727635	0.0785946	0.0807262	0.0419335	0.0429559	0.048007	0.0617636	0.0737265	0.077821	0.0889172	0.0952215
0.0635157	0.0641319	0.0622686	0.0955012	0.0502359	0.0569267	0.0479816	0.0580046	0.0687878	0.0696768	0.074963	0.088574	0.0576771	0.0609673	0.0596846	0.0889321
0.0637539	0.0724932	0.0672304	0.0615491	0.0542467	0.0749283	0.0696649	0.0629776	0.0715445	0.0761285	0.0936263	0.0923728	0.0570929	0.074904	0.0754055	0.0822352
0.0556841	0.054554	0.0658449	0.0712294	0.0503944	0.0545828	0.057192	0.0483048	0.0667546	0.0822119	0.069167	0.0801979	0.0650088	0.0809762	0.0681456	0.0797369
0.0625966	0.0600956	0.0654137	0.0795451	0.0660216	0.0704787	0.0709416	0.0785695	0.0669174	0.0667109	0.0775182	0.097187	0.0699411	0.0742086	0.102014	0.0867817
0.0625347	0.0609319	0.0647926	0.0661201	0.0679386	0.0679939	0.0708852	0.0689828	0.0618002	0.0780784	0.0719914	0.104744	0.068706	0.0851442	0.0809334	0.106
0.0514587	0.059504	0.0513678	0.0570594	0.0882324	0.0889714	0.0848886	0.0831119	0.0557443	0.0729822	0.0732011	0.100124	0.0913222	0.097243	0.097487	0.102669
0.05316	0.0539649	0.0658383	0.0531121	0.078442	0.0734347	0.0780241	0.0830327	0.060761	0.0595181	0.0652165	0.0712196	0.0875557	0.0873906	0.0948853	0.0992314
0.0701146	0.0704992	0.0690541	0.075413	0.0605192	0.064024	0.0684036	0.0558065	0.0773372	0.0798576	0.0827869	0.0823136	0.0631315	0.0692941	0.0814562	0.0946683
0.0898829	0.104005	0.101439	0.0938118	0.0552151	0.0613523	0.054721	0.0735817	0.09534	0.100054	0.113842	0.107591	0.0558425	0.0628173	0.068102	0.0779262
0.0539217	0.0643107	0.0478006	0.0622935	0.0800275	0.0792419	0.0730317	0.0843442	0.0584546	0.0618679	0.075721	0.080758	0.0795823	0.0936861	0.0880705	0.125705
0.0640177	0.0620519	0.0609121	0.0696879	0.053185	0.0510899	0.0598704	0.0526997	0.0659616	0.0706061	0.0736102	0.08813	0.060638	0.0625277	0.0925426	0.0762644
0.0539984	0.0561696	0.058788	0.072198	0.0591803	0.0609176	0.057978	0.0860078	0.0558309	0.0686411	0.0661485	0.0973489	0.0640639	0.0820242	0.0934426	0.0779694
0.0813524	0.0802634	0.0869777	0.079695	0.0762264	0.0826212	0.0904216	0.074134	0.0938618	0.103623	0.0989572	0.0998635	0.0914164	0.0833801	0.0871447	0.106669
0.0711949	0.0697271	0.0684025	0.0718386	0.071561	0.0592476	0.0687127	0.0702325	0.0730705	0.096167	0.128068	0.103845	0.0719274	0.0730637	0.106705	0.0985799
0.0799564	0.0925905	0.10096	0.0972309	0.061618	0.0637929	0.0620857	0.055584	0.0926763	0.0989843	0.103227	0.109238	0.0630947	0.0681058	0.077843	0.0772569
0.0744938	0.0735356	0.0779859	0.0855976	0.0693248	0.0685454	0.0804295	0.0700827	0.0796912	0.0811332	0.0876604	0.0977784	0.0691565	0.0710707	0.0758904	0.0959069
0.048797	0.048531	0.0647031	0.0778307	0.0831007	0.0827238	0.0795928	0.0993397	0.0602506	0.0621281	0.0677601	0.0759976	0.0840686	0.0862501	0.0886084	0.0957152
0.0439113	0.0553575	0.0607072	0.0579016	0.059884	0.0554734	0.0588168	0.081669	0.0587998	0.0661745	0.0691239	0.0852234	0.0605791	0.0662893	0.0712252	0.0788833
0.0825886	0.0791422	0.0831909	0.0781737	0.0611715	0.0696788	0.0619852	0.0750333	0.0851958	0.0890197	0.091924	0.133981	0.0675879	0.0747434	0.0806708	0.097603
0.0689577	0.0713921	0.0733003	0.0705086	0.054933	0.0593869	0.0832791	0.0684656	0.0995051	0.0776002	0.0829114	0.0884928	0.0566517	0.0733558	0.0761811	0.0786523
0.0663828	0.0669234	0.0651178	0.0660761	0.128334	0.131504	0.136951	0.13537	0.0770726	0.0796285	0.127416	0.0871456	0.129392	0.135911	0.134709	0.134516
0.0741637	0.0823339	0.0792512	0.076703	0.0669165	0.0817283	0.071823	0.0698417	0.076272	0.0882556	0.0806727	0.0860949	0.0720893	0.0784968	0.0866628	0.0914801
0.0702668	0.0824914	0.0846578	0.0736415	0.0824676	0.0897601	0.0928165	0.0798004	0.0704303	0.0996966	0.0839534	0.127596	0.0923241	0.102372	0.0972233	0.0961892
0.0586883	0.063356	0.0713846	0.0669898	0.0556149	0.0533448	0.0581564	0.049457	0.0658002	0.0734469	0.0895334	0.112969	0.0539921	0.0711532	0.0747792	0.0854672
0.0665261	0.0730015	0.114569	0.0987065	0.0843212	0.0883929	0.0999234	0.0932288	0.0729509	0.0927886	0.0859116	0.14617	0.0891115	0.0926057	0.103102	0.110612
0.0676355	0.0656557	0.0668752	0.0692455	0.083015	0.0905361	0.0913176	0.0825775	0.0751122	0.0749657	0.0807486	0.12003	0.0861896	0.0890312	0.0923607	0.110035
0.0489797	0.0558442	0.0507479	0.0509788	0.0885281	0.0911193	0.0854121	0.0952691	0.0598865	0.0587803	0.0726136	0.117767	0.0893365	0.0941307	0.0967303	0.102126
0.0641378	0.0681391	0.0743794	0.0752851	0.0756528	0.0676975	0.0692343	0.0778301	0.0689134	0.0713049	0.0775986	0.0799057	0.0742552	0.079596	0.11354	0.0887498
0.0791969	0.0836562	0.0813873	0.0789235	0.0874626	0.090574	0.100311	0.0909756	0.0845302	0.0933065	0.0910193	0.105965	0.0919515	0.101725	0.101401	0.187614
0.0538046	0.0564452	0.0593625	0.0648264	0.0866013	0.0852648	0.0881268	0.0819805	0.0564275	0.061456	0.0640584	0.0762665	0.0893658	0.0956434	0.0898848	0.0926396
0.0605729	0.0606369	0.0621134	0.0601383	0.0749536	0.084827	0.0794134	0.0825385	0.0686011	0.0728282	0.085838	0.0818842	0.101035	0.0898507	0.1067	0.101092
0.052169	0.0518782	0.0512012	0.0555758	0.110821	0.101204	0.105451	0.109598	0.0567337	0.0619985	0.105863	0.0953482	0.110253	0.110681	0.114693	0.124259
0.0567234	0.0608231	0.0591612	0.0580534	0.0887931	0.0908014	0.0884585	0.0875487	0.0607123	0.0764444	0.0739442	0.0895328	0.0895864	0.0900629	0.106557	0.0918344
0.0650488	0.0797457	0.0684923	0.076179	0.111211	0.106216	0.110754	0.111654	0.0728553	0.0899323	0.112696	0.0900085	0.114874	0.115098	0.132326	0.142709
0.0551251	0.0698203	0.0865593	0.0700039	0.0930063	0.0926346	0.100303	0.0875623	0.0620533	0.073994	0.109643	0.0927076	0.0943889	0.0961089	0.103086	0.0989942
0.0424427	0.0552431	0.0670531	0.0697385	0.0633389	0.0699733	0.0721114	0.07291	0.0609287	0.0588861	0.0744663	0.0659532	0.0672432	0.0871661	0.0856123	0.0854148
0.0435906	0.0458239	0.0511822	0.0529205	0.0989091	0.0985059	0.0915255	0.0973324	0.0483387	0.0582177	0.0563473	0.0681692	0.0966496	0.110639	0.10255	0.111618
0.0428832	0.0560811	0.0546417	0.053871	0.146556	0.138325	0.141343	0.144152	0.0525823	0.0560572	0.0672231	0.078647	0.14811	0.153266	0.158808	0.165775
0.0473023	0.0492623	0.0636961	0.0515443	0.0976555	0.098519	0.0998681	0.0852001	0.0520918	0.0575434	0.0608746	0.0612072	0.0978286	0.102739	0.101255	0.111272
0.052229	0.0539268	0.0619287	0.0593839	0.0719667	0.0882513	0.0904469	0.0838652	0.0544967	0.0611612	0.0691977	0.0797201	0.0771582	0.0838572	0.107461	0.123456
0.115798	0.111019	0.116804	0.111891	0.0568884	0.0599653	0.0566759	0.0642439	0.11474	0.130695	0.120773	0.127973	0.0587441	0.0805928	0.0961921	0.0778006
0.0681908	0.0706313	0.0739439	0.0721799	0.0493763	0.0528918	0.0510219	0.0502225	0.0769174	0.0795807	0.0869597	0.0908174	0.0525126	0.0733867	0.0653372	0.0644575
0.0860501	0.081168	0.105612	0.0873514	0.062648	0.0650797	0.0668699	0.0694739	0.0875847	0.0937383	0.101219	0.12918	0.0642095	0.0665462	0.0742176	0.0728831
0.061639	0.0627304	0.0739935	0.0648888	0.101317	0.107767	0.100042	0.0982853	0.0673828	0.0712081	0.08444	0.113209	0.103373	0.107677	0.109706	0.111228
0.0498292	0.0615051	0.0628645	0.0519217	0.0837783	0.0911573	0.0774465	0.0872036	0.0567107	0.0605655	0.0901731	0.0819466	0.103212	0.0944197	0.106591	0.111614
0.0910925	0.0933878	0.0938367	0.0921437	0.0953236	0.105513	0.100967	0.104377	0.0953855	0.0994807	0.151779	0.112285	0.100316	0.110234	0.108557	0.116046
0.0943124	0.0958855	0.0914079	0.0951008	0.0822334	0.0820555	0.105376	0.109257	0.0934579	0.104303	0.104079	0.114388	0.0895097	0.0991039	0.101359	0.124045
0.0515761	0.056471	0.0637835	0.0637462	0.0993606	0.100526	0.0943493	0.0990197	0.0525641	0.0686291	0.0778288	0.0949066	0.0999506	0.103883	0.112736	0.129092
0.0664765	0.0713752	0.0645406	0.102104	0.0777319	0.0803192	0.0847919	0.0883977	0.0827053	0.074684	0.0794555	0.0865834	0.0900903	0.0866143	0.0937431	0.0951756
0.0677735	0.0710682	0.0829248	0.0663216	0.0647641	0.0699748	0.0735078	0.064971	0.0707329	0.0896498	0.108444	0.1024	0.0672709	0.0734869	0.0750254	0.0833773
0.0293375	0.0307866	0.0367107	0.0400637	0.0551017	0.0568188	0.0545954	0.0562626	0.0303006	0.0349911	0.0506586	0.0464248	0.0602372	0.0606757	0.0633107	0.073565
0.0753037	0.0726349	0.0734487	0.0771837	0.0583317	0.0571756	0.0613481	0.0562052	0.0767896	0.081331	0.0850812	0.0884371	0.0578914	0.0614179	0.0742577	0.0712728
0.0661073	0.0735042	0.0685098	0.0710933	0.0720024	0.0711929	0.0891352	0.0784374	0.0772102	0.0868244	0.0825585	0.0963655	0.0763142	0.0908914	0.083965	0.0954976
0.063515	0.0668826	0.0696862	0.0890529	0.0760457	0.0720377	0.0813693	0.0771847	0.0668773	0.0688108	0.0753825	0.0957597	0.0747838	0.0756167	0.0896569	0.0978686
0.0762404	0.0764233	0.0762523	0.0848558	0.0691631	0.0725395	0.0659743	0.0745371	0.0811471	0.0913665	0.0976553	0.0973285	0.0678	0.0713485	0.0754827	0.0982975
0.0655727	0.070872	0.0927545	0.0876702	0.0721707	0.0752813	0.0681063	0.08296	0.0872588	0.0841001	0.0938535	0.0938524	0.0724342	0.0739187	0.0810652	0.100257
0.0705328	0.0741528	0.067688	0.071963	0.0649502	0.0753802	0.0810442	0.0910126	0.071272	0.082486	0.0940211	0.0847054	0.0703521	0.0811018	0.0905631	0.105178
0.0708758	0.0750936	0.0661194	0.0756323	0.0564102	0.0640374	0.0673646	0.0570762	0.0732605	0.076712	0.0831953	0.0975322	0.0688528	0.102836	0.0814434	0.0867047
0.059294	0.0687979	0.0624951	0.0654862	0.07043	0.0809838	0.0803914	0.0895619	0.0669729	0.069958	0.0750434	0.0926145	0.073956	0.0932374	0.0931828	0.0979993
0.0492775	0.0475566	0.0471111	0.0555035	0.0987876	0.101535	0.101874	0.0980247	0.0496919	0.0515801	0.0574666	0.100323	0.0994298	0.102568	0.118867	0.103235
0.107986	0.114217	0.107369	0.106215	0.0658324	0.0664274	0.0681845	0.0847764	0.116724	0.113732	0.16289	0.129413	0.0674649	0.0810719	0.0747605	0.0791718
0.0352592	0.0438534	0.0432715	0.0497364	0.06962	0.0636733	0.0720302	0.0692225	0.0446723	0.0598493	0.108838	0.123772	0.0725349	0.0736426	0.0813538	0.0836013
0.0801508	0.0963638	0.0902469	0.0790884	0.0880687	0.0875353	0.090367	0.102716	0.0857777	0.0874823	0.100883	0.0948325	0.100722	0.106333	0.100222	0.105194
0.0672522	0.0615565	0.0722977	0.0909148	0.0983967	0.10072	0.0945535	0.0982934	0.0623149	0.0749077	0.0861811	0.0817803	0.102295	0.106358	0.115385	0.11501
0.0578759	0.0568261	0.0581819	0.0628717	0.0622292	0.0617955	0.0619785	0.0595662	0.0571107	0.0684609	0.0869387	0.0724912	0.0635638	0.0652072	0.0968457	0.0736807
0.054106	0.0566899	0.0593038	0.0637996	0.0670919	0.0681547	0.0699248	0.0767423	0.0594552	0.079223	0.0724801	0.0848286	0.0704812	0.0764262	0.0774884	0.0855402
0.0673956	0.059786	0.0613562	0.0779662	0.105395	0.0999187	0.114467	0.108778	0.0686142	0.0833588	0.0853453	0.08876	0.105688	0.108768	0.112977	0.119946
0.0718871	0.0819752	0.0782279	0.0707952	0.0782416	0.0790659	0.0777663	0.069544	0.0897052	0.108534	0.0935801	0.0963311	0.0841034	0.0967318	0.0867239	0.0886629
0.0626331	0.0684968	0.0681291	0.0903569	0.142542	0.13755	0.143568	0.144677	0.0681292	0.0870301	0.0801043	0.104508	0.141939	0.145368	0.149107	0.150235
0.0792601	0.0797561	0.0877891	0.0761756	0.0824416	0.0805615	0.0782236	0.092836	0.0827662	0.0876883	0.0890253	0.0985578	0.0873197	0.089667	0.0978051	0.103889
0.0331653	0.0400984	0.0551491	0.0584146	0.0934618	0.095155	0.0991346	0.0914365	0.0385174	0.0584133	0.0824591	0.0607212	0.095166	0.0971903	0.108385	0.109004
0.0877393	0.0834045	0.0905412	0.085861	0.0862859	0.0911251	0.0943125	0.0819419	0.086019	0.092675	0.0961226	0.100514	0.092723	0.0982421	0.119019	0.13299
0.0801201	0.0804362	0.0786638	0.0890274	0.116419	0.112697	0.121646	0.136706	0.0783815	0.090155	0.0977826	0.107685	0.115341	0.149109	0.131484	0.123834
0.0716926	0.0808381	0.0783435	0.0971506	0.106349	0.111879	0.09913	0.110791	0.0907769	0.0856005	0.105197	0.100081	0.108826	0.112971	0.115679	0.151612
0.0708134	0.07049	0.0710235	0.0690405	0.105374	0.100516	0.10232	0.0933279	0.0721349	0.0780607	0.0856394	0.0856676	0.115024	0.117021	0.119091	0.126619
0.0716056	0.0736346	0.0770013	0.0877229	0.112473	0.114115	0.113517	0.115548	0.0745391	0.0820289	0.113877	0.117543	0.124388	0.127332	0.126172	0.126823
0.0513567	0.0555301	0.0488869	0.0574077	0.110426	0.121593	0.120343	0.0901866	0.0539387	0.0578429	0.0666042	0.107526	0.123787	0.124878	0.131316	0.115999
0.0622107	0.0658937	0.0638269	0.0645882	0.113632	0.109727	0.116416	0.124664	0.0638594	0.0724793	0.0781106	0.0839103	0.113757	0.127827	0.134892	0.132895
0.0685192	0.0702333	0.0899541	0.110849	0.117543	0.11653	0.120797	0.123919	0.0730193	0.0785637	0.0935723	0.0966989	0.137212	0.130365	0.139273	0.129849
0.0750206	0.07341	0.0734232	0.0709658	0.074232	0.0786647	0.0762895	0.0893522	0.0872583	0.0975341	0.0909425	0.0959095	0.0745985	0.0783957	0.0815287	0.0853635
0.0678763	0.0754558	0.0717537	0.0769789	0.0802734	0.0829285	0.0821348	0.0780113	0.0770435	0.0855161	0.0855551	0.16377	0.0832043	0.100887	0.0922927	0.095511
0.0501094	0.0531193	0.0720032	0.0637611	0.125323	0.126148	0.12351	0.129546	0.0522828	0.056605	0.0716708	0.0854945	0.125682	0.125454	0.127028	0.128441
0.0571984	0.0602508	0.0673191	0.0718567	0.0924553	0.0877622	0.104248	0.103656	0.0592058	0.0666797	0.180493	0.0828	0.0964779	0.0996943	0.112887	0.105034
0.0511915	0.0531409	0.0659662	0.0810971	0.153805	0.150267	0.153824	0.147671	0.0555587	0.0769572	0.0594473	0.0782826	0.153881	0.160062	0.187363	0.164385
0.0715908	0.0875834	0.0776461	0.0801463	0.068122	0.0656419	0.0707989	0.0685773	0.0774973	0.0842912	0.0912443	0.0900534	0.069585	0.0761137	0.0835128	0.0816132
0.0505209	0.0600508	0.0588911	0.0833638	0.121437	0.123517	0.120591	0.115799	0.0758435	0.0655197	0.072974	0.097957	0.123775	0.130847	0.134486	0.145685
0.0542144	0.071511	0.0699659	0.0847146	0.0819803	0.0821053	0.0833795	0.0799045	0.0557628	0.0696767	0.082718	0.106574	0.0848641	0.086851	0.0968878	0.101946
0.0689039	0.0667979	0.0775502	0.0801105	0.0941196	0.0925059	0.096039	0.0951406	0.0722142	0.103626	0.0737304	0.0910845	0.100535	0.101673	0.106128	0.120603
0.0590652	0.0629051	0.0614828	0.0631521	0.0722952	0.0785742	0.0787899	0.080612	0.0617744	0.0668435	0.0824221	0.071196	0.0744104	0.0759431	0.0946417	0.0933691
0.0757412	0.0817435	0.0680052	0.0791347	0.0752874	0.076338	0.0720258	0.0691423	0.0989533	0.0862223	0.0842794	0.0863944	0.0769585	0.0764892	0.0838055	0.0917501
0.0728497	0.0754103	0.0778604	0.0725408	0.0813926	0.0821742	0.0843263	0.0858549	0.074895	0.0786089	0.0860876	0.0916752	0.0821393	0.0851238	0.0857624	0.09346
0.0674341	0.0664067	0.0794182	0.0826286	0.103506	0.101082	0.0973135	0.102672	0.0760484	0.0872594	0.0860596	0.136099	0.109328	0.129464	0.111793	0.134133
0.0610476	0.0614995	0.0594564	0.0654928	0.0557124	0.0577744	0.060896	0.0763803	0.0631837	0.0763307	0.0765949	0.0789963	0.0566238	0.0609732	0.0658877	0.0700499
0.0597471	0.0690064	0.06486	0.0766427	0.06269	0.0667601	0.0693378	0.0813786	0.0691499	0.0870024	0.12021	0.0812782	0.0748277	0.0742491	0.0820884	0.115934
0.0740209	0.0744871	0.0771306	0.074124	0.0811213	0.0830421	0.0884367	0.0809169	0.0788686	0.0822603	0.0862009	0.105945	0.0843152	0.0959326	0.103275	0.0946953
0.0605794	0.0629526	0.0592411	0.0641162	0.108641	0.10357	0.110704	0.10529	0.0632303	0.067056	0.096486	0.075309	0.108725	0.110305	0.12573	0.120449
0.0507807	0.0521891	0.0657641	0.0596936	0.116168	0.116093	0.120821	0.119924	0.0527276	0.0585651	0.0820513	0.105345	0.11658	0.131937	0.139498	0.136546
0.0565928	0.0570719	0.0593013	0.0678952	0.0686595	0.0656795	0.0656368	0.0662318	0.057943	0.0616626	0.129509	0.0978805	0.0685979	0.071251	0.0779781	0.0726284
0.0619838	0.0704474	0.0663995	0.0835477	0.0865	0.089993	0.0907647	0.092207	0.0665177	0.0798069	0.101325	0.120132	0.0904067	0.125446	0.0947523	0.112543
0.0683056	0.0709881	0.0677446	0.0795414	0.115575	0.114386	0.113277	0.112205	0.0726599	0.0750236	0.0902116	0.082662	0.128365	0.124731	0.125981	0.127946
0.0500507	0.0533913	0.0511473	0.0600329	0.0927941	0.0907472	0.0968937	0.10434	0.080236	0.0710679	0.114946	0.0834595	0.0979366	0.100667	0.105313	0.110101
0.0589178	0.0611882	0.0665923	0.0590969	0.096806	0.094854	0.096491	0.098579	0.0576409	0.0668474	0.0816928	0.0771276	0.112361	0.10616	0.115083	0.109142
0.0625471	0.0725883	0.0709605	0.0722193	0.0887643	0.10004	0.088011	0.0943175	0.0722185	0.0744753	0.0799841	0.10757	0.0919852	0.0976786	0.100169	0.104201
0.0909159	0.0944851	0.104778	0.105434	0.0957484	0.0955303	0.101648	0.0895779	0.0894736	0.110325	0.0937774	0.120547	0.0955846	0.100003	0.105034	0.106432
0.0453978	0.0536763	0.0566525	0.0553384	0.143271	0.1467	0.147265	0.146237	0.0530519	0.0672103	0.0657157	0.0671963	0.142343	0.153141	0.14252	0.140062
0.0575253	0.0557675	0.0574761	0.0743271	0.090602	0.0906729	0.0931185	0.10873	0.0664975	0.0811319	0.0750748	0.082925	0.0940183	0.0988535	0.10876	0.103526
0.0687369	0.0691626	0.0676492	0.0738605	0.094198	0.0919153	0.0927759	0.103179	0.0716352	0.0787553	0.100628	0.0956141	0.0970161	0.104201	0.0918614	0.113629
0.0848122	0.0828866	0.0882121	0.0866587	0.0965281	0.0967444	0.0990704	0.0912562	0.0849842	0.0926964	0.0962216	0.0943871	0.100246	0.099184	0.102333	0.109848
0.0531496	0.0546947	0.0610292	0.0589091	0.0953386	0.102001	0.100819	0.0990863	0.0562434	0.0695741	0.0705085	0.08277	0.0996285	0.102972	0.127232	0.140494
0.0720609	0.0774481	0.0706536	0.0805724	0.101778	0.0989743	0.109589	0.0989559	0.078894	0.0860673	0.0890484	0.128473	0.106809	0.113483	0.124708	0.146482
0.0644137	0.0638918	0.063475	0.0648206	0.0526558	0.0551982	0.0518084	0.0576735	0.0737392	0.0711012	0.0738695	0.079115	0.0536808	0.0567541	0.0607074	0.0909584
0.0745159	0.0785593	0.0758677	0.0930152	0.0601377	0.0585235	0.0559118	0.0651205	0.0785824	0.0835156	0.11995	0.0970511	0.0602459	0.0768358	0.0723853	0.0753436
0.0504075	0.0550551	0.0572081	0.0546862	0.0514209	0.0616525	0.0560769	0.0862918	0.0597277	0.0792948	0.0694293	0.0757001	0.0617407	0.0734556	0.0749614	0.0804825
0.0763096	0.0728915	0.0836346	0.0703897	0.0709653	0.0684979	0.075827	0.0671742	0.0831305	0.0879577	0.0913616	0.127988	0.0738984	0.0797203	0.0849299	0.0790386
0.0707191	0.0726458	0.0798166	0.106535	0.0784099	0.0861214	0.0847884	0.0918579	0.0731857	0.109972	0.0828216	0.0904192	0.084981	0.0930774	0.115331	0.11551
0.0602991	0.0607073	0.0613159	0.0810555	0.0628968	0.0623568	0.076823	0.0720809	0.0649794	0.0837618	0.0743582	0.0995966	0.0675789	0.0783703	0.0801088	0.0921461
0.0552835	0.0546681	0.0667868	0.0716611	0.121328	0.123897	0.117844	0.122111	0.0647055	0.0683222	0.104036	0.142711	0.130339	0.147905	0.143336	0.132597
0.0669011	0.0706381	0.0735033	0.0775731	0.103625	0.112038	0.101747	0.102333	0.0849766	0.106332	0.0829484	0.0956699	0.107984	0.11606	0.130877	0.126634
0.0825102	0.0725793	0.0829898	0.0809279	0.100384	0.101815	0.0999507	0.0939453	0.0802269	0.0836368	0.0901306	0.0934653	0.108782	0.110525	0.11462	0.120139
0.06892	0.0794619	0.0856929	0.0863605	0.0863615	0.0880946	0.0883805	0.0998232	0.0770379	0.101406	0.0945107	0.111083	0.0898187	0.0938628	0.112674	0.107808
0.0748045	0.0679547	0.0675308	0.0729854	0.117578	0.106745	0.127687	0.108053	0.0733275	0.0855185	0.0820614	0.0940525	0.128478	0.134148	0.168585	0.134673
0.0632359	0.0709826	0.0658277	0.0671898	0.103794	0.0995008	0.111058	0.096901	0.0731635	0.0739886	0.0837755	0.116992	0.107233	0.118484	0.115208	0.122379
0.0595509	0.0653933	0.066021	0.0643343	0.0647409	0.0672093	0.05867	0.0725289	0.0655872	0.094059	0.108398	0.116187	0.0709088	0.0700989	0.102817	0.12532
0.0611488	0.0627441	0.0642642	0.069319	0.0693313	0.0755382	0.0788744	0.0803198	0.0707538	0.0730051	0.0772537	0.0780493	0.0742858	0.0881889	0.0884993	0.0930467
0.0607682	0.0616775	0.073504	0.0729612	0.0630923	0.0636533	0.0701247	0.0721132	0.0613748	0.0681657	0.0692566	0.0729727	0.0662727	0.0724504	0.0834771	0.0887891
0.064317	0.0668607	0.0609018	0.0644659	0.0687855	0.0718933	0.0764223	0.0817999	0.0665563	0.0726086	0.0740161	0.08667	0.082654	0.0768133	0.080349	0.098595
0.0582221	0.0687367	0.0566821	0.0722932	0.0964269	0.086085	0.0886683	0.0994672	0.0632026	0.0715268	0.0883979	0.0767794	0.097354	0.107526	0.107731	0.146171
0.0404553	0.0521839	0.0502866	0.0645757	0.0916357	0.0937548	0.0947999	0.0997488	0.0425016	0.0568095	0.0623696	0.0709941	0.0925744	0.0970784	0.105027	0.105726
0.069115	0.072001	0.0811626	0.0678813	0.0665834	0.0768895	0.0768082	0.0976945	0.0714599	0.0759069	0.0830717	0.125184	0.073077	0.109371	0.0872274	0.0909041
0.0580258	0.0584205	0.0648971	0.0592419	0.0717383	0.0660757	0.0781272	0.0775537	0.0646691	0.0866175	0.0743297	0.0876608	0.0754915	0.0719557	0.0889388	0.0884928
0.05366	0.0578943	0.0737941	0.0616301	0.0878336	0.0913895	0.0950133	0.0969628	0.0576447	0.0740222	0.105452	0.102085	0.0884504	0.0914657	0.0944424	0.0960758
0.0675824	0.0768511	0.0795451	0.0743051	0.0718662	0.0834132	0.0795076	0.096022	0.0725948	0.0757625	0.0962082	0.0850987	0.0863352	0.0914451	0.10212	0.100266
0.062815	0.070043	0.0789198	0.077423	0.0807726	0.0795388	0.0780179	0.0752241	0.0666311	0.0779952	0.109733	0.0988117	0.0840215	0.102065	0.0894676	0.0972925
0.0789421	0.0760714	0.0816628	0.0809549	0.0699736	0.076835	0.0699773	0.0747553	0.07916	0.0844575	0.0867022	0.091431	0.0903907	0.0842328	0.0986392	0.0955824
0.0590011	0.0608097	0.0678385	0.0615248	0.0972455	0.0977864	0.101688	0.0940087	0.067498	0.0747171	0.0958605	0.0794533	0.0968353	0.0998528	0.118616	0.111402
0.0585199	0.068031	0.0578131	0.0562578	0.0670888	0.0697786	0.0685012	0.0763906	0.0624002	0.0736105	0.104264	0.148098	0.0697667	0.0727981	0.0758116	0.0772598
0.0687969	0.0678596	0.0754049	0.0746225	0.129227	0.136676	0.130521	0.127041	0.0701311	0.074217	0.085707	0.0920399	0.135189	0.142237	0.111727	0.167618
0.0807734	0.0832056	0.0836465	0.0977643	0.0586935	0.0628066	0.0586196	0.0788015	0.0864172	0.10219	0.100472	0.100829	0.0637558	0.0672099	0.0755898	0.084087
0.0564542	0.0565432	0.0687159	0.0614358	0.050095	0.0603032	0.0456182	0.067103	0.0622423	0.0718079	0.0937894	0.0786154	0.0574374	0.0632336	0.069096	0.0752963
0.0606845	0.0618164	0.0779613	0.0574931	0.086489	0.0827886	0.088114	0.0955887	0.0593591	0.0622304	0.0659012	0.0936604	0.0880128	0.0929106	0.102693	0.102012
0.0568832	0.0648427	0.0646549	0.0693168	0.051668	0.0561902	0.0617629	0.0603942	0.0641393	0.0692762	0.090106	0.126445	0.0519298	0.0744109	0.0765513	0.0702749
0.062744	0.062755	0.0576104	0.0645308	0.0633718	0.0581676	0.0674956	0.0751376	0.066276	0.0796789	0.0791485	0.0816658	0.0664734	0.0705723	0.109473	0.143063
0.0647096	0.0650307	0.070509	0.0827866	0.0456247	0.049421	0.0501518	0.0478504	0.0691447	0.0801002	0.10729	0.0986616	0.052267	0.0579948	0.0668032	0.0879828
0.0474214	0.048744	0.0634962	0.0628763	0.0585019	0.0734121	0.0621086	0.0706365	0.0599827	0.0829378	0.100966	0.0750367	0.0648015	0.0672632	0.0642763	0.0978601
0.0874923	0.0848286	0.0909775	0.0871954	0.0782788	0.0794177	0.0902269	0.0948079	0.089218	0.0950562	0.108652	0.113594	0.0800114	0.0860676	0.093759	0.0968218
0.0675538	0.064666	0.0680962	0.0779742	0.0681639	0.0668412	0.0631415	0.0648366	0.0711462	0.0730957	0.0848799	0.0928928	0.065929	0.0748113	0.0900248	0.0868645
0.0597101	0.0631469	0.0734447	0.0566825	0.0806662	0.084246	0.0872409	0.0822354	0.062179	0.0692277	0.0686384	0.0804248	0.084465	0.0979077	0.10557	0.0996028
0.0397021	0.0446892	0.0501565	0.0746443	0.0682713	0.0647101	0.0799642	0.0744689	0.0530947	0.0649583	0.0701421	0.0647393	0.0715044	0.0760086	0.0876641	0.0967624
0.0595972	0.0581024	0.0581377	0.0728252	0.0620418	0.0711207	0.0538363	0.0756731	0.0739186	0.0816633	0.0790423	0.114611	0.0696397	0.0732069	0.0737699	0.141471
0.0798994	0.0761527	0.0774289	0.0872019	0.0625258	0.0676842	0.0798603	0.0829034	0.0814614	0.0883859	0.0944826	0.114157	0.0769276	0.0780292	0.107508	0.120886
0.071821	0.0840476	0.0891141	0.082328	0.0776106	0.074633	0.0731372	0.110846	0.0813298	0.0859618	0.105352	0.112931	0.0924703	0.0915916	0.0977613	0.0953251
0.0553398	0.06326	0.0620625	0.05773	0.0488736	0.0476781	0.05066	0.0596243	0.0667678	0.070967	0.0908395	0.0922404	0.0770552	0.0645007	0.0593886	0.0681148
0.0613425	0.0527713	0.0552846	0.0732123	0.0610147	0.063095	0.0913227	0.0734947	0.0548651	0.0599031	0.065334	0.0647256	0.0668836	0.0845906	0.0776827	0.0959652
0.0745255	0.0784361	0.0746257	0.109318	0.0524573	0.0499181	0.0545316	0.0525683	0.074025	0.0833045	0.0893677	0.092259	0.0524645	0.0555285	0.0563902	0.0597987
0.0606794	0.079313	0.0651267	0.0803693	0.0502001	0.0528426	0.0503102	0.0619138	0.0616358	0.0749195	0.0879248	0.084523	0.0489203	0.0816572	0.0657062	0.0614689
0.0584412	0.0683269	0.0664977	0.069391	0.139172	0.138546	0.134866	0.145132	0.0634978	0.0695905	0.0764203	0.0797515	0.14074	0.146003	0.155056	0.146004
0.0484534	0.0565907	0.055676	0.0655688	0.097701	0.097563	0.0982675	0.110619	0.0547279	0.0665682	0.0730035	0.0941073	0.101072	0.107711	0.106985	0.104053
0.0332299	0.0525967	0.0486801	0.0902666	0.0807897	0.0815469	0.0871407	0.089708	0.0407221	0.0531741	0.053727	0.0702078	0.0863307	0.0874467	0.0871626	0.0931642
0.0674442	0.0667189	0.0674548	0.0727794	0.0511324	0.0552571	0.0547253	0.06156	0.0771981	0.07965	0.0850926	0.0897031	0.0526041	0.0603662	0.066142	0.0697119
0.0617522	0.0606455	0.0696601	0.0704938	0.0628572	0.0603309	0.0688506	0.0677012	0.0706275	0.0823472	0.0954822	0.124535	0.069631	0.0776131	0.0847722	0.093147
0.0601957	0.0664864	0.0600323	0.0635524	0.0826789	0.0827096	0.0869077	0.0814866	0.0669485	0.0912678	0.0808575	0.0807689	0.0845456	0.0895379	0.0969502	0.0887992
0.0554162	0.0564668	0.0581005	0.0614174	0.0587977	0.0599076	0.0580386	0.05576	0.0606215	0.0696864	0.103098	0.0938245	0.0622982	0.0656415	0.0766456	0.0833406
0.0754048	0.0768933	0.0707023	0.0719584	0.066083	0.0697014	0.0612279	0.0676373	0.0766295	0.0790165	0.0852429	0.0841246	0.070995	0.0742076	0.0846666	0.110634
0.0617706	0.0610746	0.0635393	0.0621972	0.0539157	0.0561706	0.0568065	0.0680534	0.0628586	0.0715916	0.140169	0.0761772	0.0580599	0.0614993	0.0637985	0.0681671
0.0604457	0.0673138	0.0709776	0.0880523	0.0715382	0.0763856	0.0651813	0.0647129	0.0580738	0.0889554	0.0877894	0.0978103	0.0720459	0.0834695	0.0770407	0.0806566
0.072956	0.0775129	0.0886082	0.07643	0.115723	0.115129	0.108364	0.106821	0.0951285	0.096267	0.0974673	0.0975021	0.129251	0.141783	0.156754	0.180325
0.0472241	0.0475276	0.0500094	0.0444496	0.113836	0.10303	0.116526	0.103708	0.0489303	0.0662445	0.0600907	0.097739	0.119186	0.120627	0.121766	0.124066
0.0730908	0.0846748	0.0710811	0.0695112	0.100397	0.102381	0.0959939	0.10708	0.0813276	0.0773161	0.0986233	0.0926365	0.0998357	0.110846	0.104763	0.1111
0.0458784	0.0502869	0.054958	0.0486019	0.10253	0.102196	0.103473	0.0982484	0.0486248	0.0522706	0.0614803	0.0700551	0.10392	0.103144	0.105196	0.107913
0.0636405	0.0724266	0.074433	0.0654178	0.0914951	0.0922661	0.0879042	0.0956137	0.0708838	0.0701596	0.0901556	0.0739582	0.103155	0.0965533	0.0993385	0.0975866
0.0443518	0.0432361	0.0597494	0.063574	0.0747517	0.0754781	0.0782042	0.0843567	0.0604474	0.0558251	0.0846084	0.0816807	0.0766793	0.0784973	0.0954864	0.0887227
0.112823	0.111847	0.115916	0.107267	0.07871	0.08296	0.0787543	0.0961417	0.118577	0.137063	0.125221	0.132776	0.0799276	0.110566	0.117006	0.138982
0.0559199	0.0571882	0.0575789	0.0575279	0.116038	0.109325	0.107408	0.10326	0.057356	0.0634398	0.077985	0.0912892	0.12422	0.172147	0.131482	0.156548
0.0596794	0.0680406	0.0729229	0.0809801	0.0662423	0.062728	0.0646886	0.0742773	0.0594928	0.0883473	0.0803543	0.081579	0.0789139	0.0824127	0.0806288	0.0917172
0.0677721	0.0619082	0.0659731	0.0942349	0.0889587	0.0949581	0.0877948	0.107018	0.0690759	0.0771805	0.0781294	0.0948713	0.0926065	0.0998878	0.108292	0.111684
0.0619836	0.0525529	0.0589898	0.0612428	0.102779	0.0936779	0.125068	0.091638	0.0555677	0.0608224	0.072138	0.0768573	0.107479	0.108979	0.117732	0.118125
0.0922188	0.0906894	0.0944111	0.0973179	0.082027	0.0859101	0.0897245	0.0905967	0.0982137	0.0986064	0.110434	0.132065	0.0839029	0.0867796	0.0917166	0.113142
0.0684686	0.0614077	0.0620427	0.0697286	0.0968527	0.0975977	0.092031	0.0992156	0.0749138	0.0758581	0.0802984	0.0887341	0.102896	0.106971	0.100931	0.106939
0.0494998	0.0520049	0.0697523	0.0706658	0.117233	0.110917	0.109339	0.117974	0.0612594	0.0739756	0.112715	0.0919023	0.118036	0.135945	0.12238	0.155762
0.0420871	0.0444603	0.0534633	0.0424755	0.0908772	0.0884526	0.0892948	0.0992614	0.0446044	0.0449435	0.0599578	0.0540935	0.094394	0.0976426	0.100374	0.097831
0.0414661	0.0504866	0.0556315	0.047191	0.0652089	0.0566221	0.0837922	0.064705	0.0423753	0.0476452	0.076624	0.068924	0.0648432	0.0837454	0.0847961	0.0893185
0.055234	0.0713894	0.0592885	0.0604411	0.0589273	0.0593802	0.0653687	0.0722733	0.05826	0.0631491	0.0735728	0.0855478	0.0607339	0.0645053	0.0713453	0.105544
0.0705599	0.069175	0.0749617	0.0795211	0.055117	0.05584	0.0539118	0.0683733	0.0696384	0.0806774	0.0777554	0.109043	0.0701866	0.0606105	0.0876181	0.0908943
0.0575957	0.0615283	0.0654874	0.0635672	0.0526932	0.0497603	0.0515196	0.060277	0.0811251	0.0742958	0.0806116	0.100985	0.0529237	0.0799997	0.108191	0.0640379
0.0803003	0.0847491	0.089947	0.10534	0.0642887	0.0642814	0.0680041	0.0727665	0.0904059	0.0935152	0.103321	0.100608	0.0687608	0.0782447	0.0877592	0.109907
0.0551528	0.058578	0.0597488	0.0652314	0.0527556	0.05268	0.062238	0.059002	0.0646261	0.0984053	0.0687336	0.0848551	0.0639318	0.0599961	0.0716676	0.0919707
0.0639715	0.0632847	0.060455	0.0676553	0.0856979	0.0625272	0.076221	0.082626	0.0676222	0.0722764	0.105692	0.0925997	0.0820708	0.0776106	0.0788563	0.0834075
0.0384135	0.039137	0.0386375	0.0393579	0.0755026	0.0763618	0.0780869	0.0691765	0.0392786	0.0500913	0.0514179	0.0556371	0.0789644	0.0804107	0.0920439	0.0968218
0.0418064	0.0455419	0.0424616	0.0582865	0.0766104	0.0813486	0.076489	0.0915272	0.0500267	0.0537809	0.0690484	0.0751833	0.0789697	0.0945146	0.0898773	0.104116
0.0374442	0.0453386	0.0569758	0.0704625	0.0731711	0.0779172	0.0675099	0.0625898	0.0413009	0.0472151	0.0612391	0.0646384	0.0749286	0.0823418	0.107141	0.0833473
0.113096	0.119488	0.120405	0.118794	0.0813946	0.0828738	0.0802959	0.0779823	0.137148	0.121084	0.132617	0.127683	0.0808716	0.0847084	0.0892912	0.0992121
0.0940088	0.0987636	0.0930595	0.0911868	0.0842857	0.0905449	0.100271	0.0844336	0.0963138	0.0988457	0.127964	0.105727	0.0842299	0.0907965	0.144726	0.119354
0.0698344	0.0687284	0.0740237	0.0864552	0.06735	0.0707028	0.0644727	0.0740367	0.0733287	0.101851	0.089382	0.0969275	0.072677	0.0733532	0.0755555	0.0982004
0.0487248	0.0571563	0.0531064	0.0459297	0.071777	0.0763494	0.0593076	0.0874716	0.0482628	0.0691819	0.0588902	0.0625427	0.0821117	0.0800477	0.0906041	0.101413
0.0470684	0.0440004	0.0571614	0.0546684	0.051497	0.0535444	0.0676028	0.0739475	0.0513012	0.0561724	0.0675901	0.0850942	0.0599307	0.0623384	0.0719236	0.0753876
0.0525913	0.0667054	0.0561413	0.0596281	0.0732233	0.0771171	0.0755215	0.0727654	0.0525983	0.056058	0.0618325	0.0977362	0.0753505	0.080699	0.0930631	0.0971853
0.0578209	0.0635862	0.0629093	0.0620982	0.0640005	0.06677	0.0708719	0.0741296	0.0590372	0.0654075	0.087404	0.0733975	0.0675843	0.0840366	0.0721757	0.0714157
0.0730476	0.0641674	0.0684544	0.0803784	0.0445267	0.0518791	0.0572548	0.0573424	0.0708766	0.0830011	0.0917056	0.0943588	0.0486547	0.067274	0.0749744	0.0868726
0.0538327	0.0701866	0.0607579	0.0545167	0.0613095	0.0779843	0.0683919	0.0644594	0.0604407	0.0616179	0.092989	0.0590867	0.0651577	0.0812517	0.0742636	0.0849689
0.077298	0.0792801	0.080112	0.0908189	0.0733079	0.0821064	0.0663011	0.0820832	0.0808336	0.0901957	0.111724	0.0876346	0.0853003	0.0761355	0.0798492	0.081385
0.0788036	0.0850142	0.0834386	0.0810536	0.0723469	0.0769699	0.0703751	0.0766273	0.0873283	0.0917603	0.100855	0.107942	0.0768914	0.0842032	0.0819437	0.087405
0.0659049	0.0679331	0.0667084	0.0844209	0.0716316	0.0864081	0.0742781	0.0689033	0.070849	0.0756298	0.0892172	0.0815534	0.0801257	0.0786813	0.0744267	0.0854992
0.0661264	0.0654006	0.0746257	0.0621879	0.0805371	0.0837914	0.0949998	0.0817704	0.0697683	0.085804	0.0774655	0.0805468	0.082416	0.102275	0.0938151	0.0929852
0.09236	0.0957416	0.101692	0.104747	0.051916	0.0523202	0.0532262	0.0542061	0.102617	0.10158	0.114941	0.108897	0.0534459	0.0569994	0.0709783	0.0976794
0.0510649	0.0778162	0.0631362	0.0768522	0.0458785	0.047676	0.0605413	0.0542642	0.0567518	0.131031	0.0892683	0.0868174	0.0478176	0.0758694	0.0613813	0.0820541
0.0574513	0.0611441	0.0634046	0.069517	0.0690006	0.0730692	0.0769173	0.0929586	0.0593231	0.068063	0.0859848	0.0812199	0.0732018	0.0742882	0.0724307	0.113346
0.0623385	0.0650388	0.0690325	0.0654014	0.059633	0.0603217	0.0630544	0.0616531	0.0626531	0.0725179	0.0797449	0.0716664	0.0654454	0.059061	0.0687844	0.0877701
0.0571179	0.0706045	0.0847904	0.0807218	0.0600563	0.0627683	0.0622873	0.0581525	0.0628116	0.0795184	0.090544	0.100553	0.0594435	0.0628298	0.0868241	0.0781071
0.0809982	0.0772498	0.0793646	0.0846063	0.0904527	0.0890032	0.0889913	0.0878852	0.0926729	0.0869585	0.0949944	0.0971922	0.0914524	0.0933074	0.106442	0.10917
0.0398861	0.058148	0.0538113	0.059723	0.0591758	0.0617821	0.060093	0.0574526	0.050092	0.0559356	0.0687366	0.0642369	0.0581118	0.0815921	0.0870813	0.0740828
0.0603341	0.0638679	0.0662983	0.0644912	0.0864823	0.0846754	0.0863435	0.0859701	0.062786	0.0904143	0.110728	0.0802975	0.0900654	0.0973973	0.0990809	0.102787
0.0971228	0.0983653	0.0936441	0.102885	0.0624456	0.0616657	0.0665269	0.064191	0.0954447	0.100236	0.105277	0.129178	0.061133	0.0632176	0.0679041	0.0987697
0.0404674	0.0437206	0.0399327	0.0470925	0.0881796	0.0842219	0.0900803	0.0880366	0.0410848	0.0514697	0.0526999	0.0778467	0.0894495	0.0867699	0.0950462	0.102156
0.0488498	0.0526721	0.0475491	0.0742339	0.0994639	0.0952209	0.0945837	0.0845727	0.0524846	0.0631353	0.074424	0.124458	0.102444	0.111925	0.102571	0.116809
0.0631541	0.0606135	0.0609749	0.0794695	0.0672739	0.0672893	0.0646041	0.0703134	0.069139	0.075265	0.0794542	0.114649	0.0675237	0.076001	0.0892447	0.0860168
0.0706091	0.077487	0.0892235	0.0811886	0.109081	0.0990469	0.0890849	0.0945304	0.0742102	0.086406	0.101273	0.177536	0.111573	0.109744	0.114741	0.122539
0.050688	0.0583785	0.0518252	0.0518896	0.0447405	0.0551632	0.0612738	0.0786821	0.0562291	0.0671371	0.0753691	0.0797786	0.0580619	0.0776144	0.0957429	0.0665727
0.0432371	0.0460175	0.0523701	0.0490282	0.0745353	0.0986634	0.0848002	0.0836326	0.0429005	0.0490007	0.0546914	0.0621171	0.0981752	0.0937544	0.0988328	0.0971663
0.0467139	0.0628513	0.0658674	0.0752839	0.0780218	0.0753851	0.0842028	0.065683	0.0497333	0.059958	0.060978	0.084365	0.0747858	0.0798068	0.09389	0.101692
0.0558217	0.0687703	0.0718007	0.0841761	0.0832301	0.087913	0.0889766	0.109412	0.062687	0.0818492	0.0841089	0.122359	0.086157	0.0874299	0.0976332	0.106914
0.0714243	0.0787295	0.0791817	0.0870793	0.0827612	0.084098	0.0872793	0.101114	0.0801767	0.0813	0.0984089	0.102174	0.0845755	0.101994	0.10177	0.112493
0.0975993	0.0963567	0.095471	0.0982093	0.0693703	0.0679247	0.0641559	0.0834583	0.102052	0.102739	0.114507	0.124622	0.073914	0.0753793	0.0851572	0.108687
0.0763305	0.0883027	0.0940782	0.0800089	0.0732774	0.0743275	0.0703061	0.0775192	0.0841877	0.0861893	0.0936181	0.100021	0.0754604	0.0757424	0.0794406	0.100223
0.0682173	0.0737361	0.0762236	0.095351	0.0768224	0.0757713	0.0887926	0.0762004	0.0849054	0.086233	0.119509	0.108284	0.0793691	0.0986308	0.103492	0.10504
0.0788798	0.074307	0.0800229	0.0768521	0.0485259	0.0582237	0.0553492	0.0614116	0.0793003	0.0857571	0.0922711	0.0970894	0.0652354	0.0610281	0.0733855	0.0920717
0.0635688	0.0649932	0.0710619	0.0800522	0.0524821	0.0558745	0.0613817	0.06738	0.0705511	0.0694671	0.0804694	0.0945392	0.0544323	0.0717272	0.0798388	0.0741013
0.0666775	0.0668366	0.0686733	0.0802857	0.072623	0.072036	0.0888265	0.0883458	0.0706584	0.0766177	0.0809132	0.129859	0.077462	0.0808752	0.112623	0.0968024
0.0695999	0.0749777	0.0825835	0.0854889	0.104878	0.102447	0.099888	0.0993408	0.0778723	0.0822744	0.0838044	0.120637	0.105922	0.120029	0.106531	0.120227
0.0583568	0.0552928	0.0601929	0.0541132	0.0614824	0.0647519	0.0589079	0.0578843	0.056979	0.0834371	0.119306	0.0860939	0.0650865	0.0675761	0.0786994	0.0787867
0.0651118	0.0652266	0.0748269	0.0872223	0.0845274	0.0839205	0.0847088	0.0755342	0.072217	0.0756682	0.0861067	0.0835148	0.0871202	0.0876223	0.08847	0.103078
0.0688074	0.0690573	0.0780846	0.0675725	0.0566289	0.0641724	0.0616857	0.056752	0.0704499	0.075003	0.102037	0.0960804	0.0623189	0.0594983	0.0718465	0.0892386
0.0677576	0.0779381	0.0692981	0.0944797	0.0432789	0.0392061	0.0460352	0.0453275	0.0745958	0.0935867	0.0885692	0.118106	0.0468194	0.0473207	0.0527059	0.0665308
0.048906	0.0556344	0.0569571	0.0567635	0.057703	0.0568651	0.0612849	0.0538774	0.0516379	0.0577008	0.0842251	0.067626	0.0571411	0.0885225	0.0629274	0.0660465
0.0724946	0.0824128	0.0976608	0.072581	0.0575076	0.0567209	0.0588482	0.0633261	0.118833	0.127182	0.107091	0.158896	0.0611725	0.0639082	0.0955933	0.0732462
0.0804797	0.0830198	0.0868068	0.0849453	0.0533943	0.0534998	0.05833	0.0520989	0.0828651	0.0863579	0.0960463	0.0966884	0.0559803	0.0643982	0.0747118	0.0748828
0.0535791	0.055472	0.0602919	0.070128	0.0990927	0.100071	0.0982453	0.100711	0.0549951	0.0754933	0.109461	0.0656538	0.0977516	0.0999787	0.103684	0.114914
0.0493931	0.0574915	0.0677018	0.0611516	0.0873865	0.0946519	0.0890317	0.0826	0.0530087	0.0551559	0.06828	0.0759469	0.0989203	0.0955743	0.101725	0.101098
0.0574535	0.0712298	0.0749242	0.100082	0.0523788	0.0519244	0.0727894	0.0392986	0.0674769	0.128748	0.0833824	0.101461	0.0489276	0.0621991	0.0684434	0.0584794
0.0644202	0.0671132	0.0702066	0.0740339	0.0941604	0.0928574	0.100039	0.0918657	0.0671347	0.0697988	0.0770962	0.0785405	0.0958957	0.0946955	0.0990807	0.115856
0.0492752	0.0525759	0.0530086	0.0627819	0.0846075	0.0862741	0.08053	0.0983701	0.0534392	0.0708594	0.0659798	0.071488	0.0895061	0.0946712	0.103325	0.172976
0.0600752	0.0514456	0.0728555	0.0635524	0.0803353	0.0804301	0.0905517	0.100593	0.0580537	0.0696527	0.0723108	0.0834522	0.088607	0.0834088	0.123097	0.0998667
0.0660133	0.0671307	0.0675408	0.069881	0.0653725	0.0685995	0.0774192	0.0778258	0.0667275	0.0736982	0.0752805	0.0873474	0.0675005	0.0722803	0.0711161	0.0796038
0.0688744	0.0734171	0.0638887	0.0676597	0.0668081	0.0795792	0.0741617	0.0781536	0.0702762	0.0718815	0.0752334	0.0851717	0.074502	0.0963424	0.101219	0.097452
0.0707466	0.0705854	0.0777329	0.0689347	0.11704	0.114155	0.117296	0.130669	0.0748741	0.0760227	0.0922598	0.0901136	0.118135	0.120456	0.131766	0.125749
0.0672263	0.0649673	0.0686162	0.0677167	0.0679359	0.0661097	0.0726547	0.0693704	0.0834817	0.0794499	0.0758675	0.0856596	0.0712507	0.0713323	0.0821343	0.0873546
0.0533862	0.0528364	0.058306	0.0621574	0.0718413	0.0775942	0.0860557	0.0814869	0.0645928	0.0596328	0.0694486	0.0684756	0.0843846	0.0964234	0.112136	0.0957409
0.040251	0.0411467	0.0428193	0.0433741	0.108572	0.110072	0.112754	0.112702	0.0433227	0.0485446	0.0911078	0.0580762	0.107915	0.108928	0.116266	0.117778
0.0726353	0.0759049	0.0859283	0.0752209	0.0805714	0.0794029	0.0781907	0.10094	0.0777529	0.0886523	0.0925052	0.0992356	0.0813929	0.105266	0.0896696	0.0918169
0.0792326	0.0777775	0.0884659	0.0700442	0.080408	0.082217	0.0784587	0.0854094	0.0773129	0.0909361	0.10906	0.0958854	0.0863794	0.0875028	0.0934458	0.0947275
0.101528	0.097656	0.103442	0.0942691	0.100309	0.0980836	0.100748	0.0995249	0.108644	0.109864	0.107591	0.135352	0.103587	0.103032	0.103994	0.112869
0.0578718	0.0584487	0.0787138	0.0605925	0.0385844	0.0412243	0.0552242	0.0641866	0.0604154	0.0683271	0.0973035	0.0919811	0.0398938	0.0497818	0.0549315	0.0869147
0.0781504	0.0744182	0.0812917	0.0835719	0.0875212	0.0875062	0.0919299	0.0845563	0.0860168	0.106973	0.107863	0.0973533	0.0859467	0.0885814	0.0976294	0.100122
0.0671507	0.0736969	0.0775889	0.0775277	0.0745896	0.0697598	0.073539	0.0683331	0.0797554	0.0856277	0.0871791	0.098496	0.0716074	0.0883584	0.0845406	0.0835814
0.0671111	0.0732812	0.0696308	0.0684	0.0438153	0.0469149	0.051487	0.053594	0.0733258	0.0757323	0.0860965	0.0820383	0.0500112	0.0743023	0.0794309	0.0825424
0.0405105	0.0441432	0.0543222	0.0420841	0.0470372	0.0494229	0.0473523	0.059591	0.0467207	0.0567098	0.069032	0.0611966	0.0559001	0.0592358	0.0615119	0.0636787
0.0567228	0.0657347	0.0663521	0.0600445	0.049045	0.0484221	0.0621656	0.0500537	0.0602359	0.086122	0.0750909	0.0924275	0.0522304	0.0627403	0.0628502	0.0889807
0.0529335	0.0526636	0.061951	0.0651236	0.0739208	0.0760128	0.076204	0.0866143	0.0605865	0.0870379	0.0813994	0.0811244	0.0750037	0.0826173	0.0795854	0.0992898
0.0589888	0.0518091	0.0605105	0.074388	0.0785752	0.0816997	0.0829709	0.0812097	0.0643054	0.0852901	0.0814244	0.0831762	0.0793133	0.0847601	0.0850866	0.0902928
0.0532264	0.0676408	0.065869	0.0597611	0.0743438	0.0705698	0.0710852	0.0906659	0.057831	0.0712362	0.083591	0.0701431	0.0773233	0.0828251	0.0883087	0.0893787
0.0517403	0.0521831	0.0497885	0.0526094	0.0629269	0.0646476	0.0641442	0.0705715	0.0557481	0.0630733	0.0905631	0.0801256	0.0642371	0.0647737	0.0696402	0.0789599
0.0659556	0.0663055	0.0792637	0.0720229	0.076792	0.0767487	0.0809821	0.0797097	0.0716879	0.0761523	0.0741887	0.082692	0.0816176	0.0807436	0.0864637	0.096016
0.0714678	0.0650288	0.0660099	0.0866438	0.0795173	0.0829303	0.0809563	0.0801572	0.0799946	0.087416	0.0917328	0.107541	0.0822665	0.0794988	0.0933779	0.109117
0.0600578	0.0642024	0.0675925	0.0710551	0.082889	0.0824617	0.0840678	0.0808142	0.0688467	0.0751579	0.0760071	0.0836423	0.0863178	0.0923218	0.0893623	0.0922791
0.0434041	0.0461615	0.0460169	0.0598704	0.119908	0.123395	0.123469	0.123574	0.0451349	0.0510992	0.0627464	0.0700158	0.122142	0.124104	0.12368	0.129198
0.064013	0.0623488	0.0681534	0.0837297	0.105347	0.10518	0.10049	0.103347	0.0656179	0.0904024	0.0808206	0.0873484	0.107509	0.108718	0.121794	0.114328
0.0613818	0.0727616	0.081416	0.0616636	0.105733	0.111842	0.111628	0.105672	0.0606076	0.0723556	0.0956649	0.0888714	0.111348	0.110954	0.119127	0.115448
0.0401746	0.0538304	0.0612228	0.0545322	0.0895685	0.094881	0.0951045	0.0959566	0.046489	0.0530115	0.0853466	0.0762407	0.127828	0.105574	0.189986	0.115856
0.0439795	0.0590274	0.0543077	0.0709708	0.0972369	0.102306	0.0978868	0.119944	0.0515357	0.0687537	0.101304	0.0985671	0.10158	0.112456	0.108407	0.138762
0.0600888	0.0578822	0.0584301	0.0592728	0.0782908	0.078239	0.081033	0.0796027	0.0617825	0.078876	0.0935962	0.0795984	0.0829154	0.0863314	0.0849214	0.107934
0.0594136	0.0646622	0.0772272	0.0609056	0.0655091	0.066193	0.0676821	0.0669985	0.0695569	0.0750395	0.0860183	0.0936767	0.0656232	0.0719519	0.0664287	0.0621902
0.0734558	0.0739472	0.0799685	0.0867097	0.0800914	0.0820483	0.084738	0.0742255	0.075289	0.0834711	0.0949606	0.0952531	0.0830337	0.0947325	0.0869951	0.0930075
0.07081	0.0736256	0.0790927	0.0764861	0.069572	0.0677363	0.0748371	0.077117	0.0738257	0.0828982	0.0966836	0.116777	0.0734578	0.0733805	0.107941	0.0876441
0.0615717	0.0551499	0.0604476	0.055333	0.0784798	0.0805674	0.0793984	0.0855678	0.0594453	0.0808893	0.0734602	0.0699798	0.0888345	0.0884544	0.0899471	0.137859
0.0747719	0.0775935	0.078639	0.0781586	0.0604724	0.0639414	0.0702581	0.0667289	0.0774637	0.0782065	0.0840474	0.0956107	0.0661577	0.0687174	0.0771733	0.0907465
0.0410134	0.0458504	0.0443666	0.0541061	0.0842716	0.0927887	0.0856665	0.0761797	0.0500844	0.0859506	0.0624802	0.0892871	0.0892792	0.104004	0.093987	0.103003
0.0364739	0.0369561	0.0448429	0.0494363	0.0550685	0.0558112	0.0558638	0.0686278	0.0364829	0.0436329	0.0525322	0.0478355	0.0605699	0.0649442	0.0992753	0.0848464
0.0433599	0.0441247	0.0430291	0.0508805	0.0865722	0.0852177	0.0954777	0.0813047	0.0521034	0.0583501	0.0552869	0.0971425	0.0894418	0.0982601	0.114263	0.104675
0.0718265	0.0707553	0.0856747	0.0819299	0.0739588	0.0776126	0.0746647	0.0848964	0.0766846	0.144121	0.0974944	0.112799	0.0783003	0.0807754	0.0826567	0.0746506
0.0887769	0.0948542	0.0896929	0.105866	0.0954848	0.0966401	0.103257	0.0920998	0.0954348	0.102234	0.112743	0.118162	0.100322	0.103843	0.10431	0.130873
0.04661	0.0468713	0.0585491	0.0551313	0.0897958	0.0980231	0.100881	0.0946139	0.0467586	0.0472773	0.0554626	0.0636305	0.0946926	0.0980603	0.116658	0.129466
0.0593098	0.0611635	0.0677105	0.0603772	0.0933278	0.0923319	0.0983231	0.0996319	0.0616153	0.0714957	0.0697954	0.0832841	0.0957277	0.0973641	0.105685	0.10658
0.088313	0.0894618	0.103604	0.0971298	0.0766106	0.072633	0.0812839	0.0865944	0.0885962	0.147472	0.109099	0.109715	0.086795	0.0910822	0.0902018	0.0898058
0.0580193	0.0579017	0.0613226	0.061364	0.058916	0.0607208	0.0618817	0.086107	0.0568929	0.0909149	0.128372	0.0864662	0.0599223	0.063377	0.101825	0.0851278
0.0947938	0.0901857	0.09862	0.0929196	0.102332	0.101794	0.102874	0.0983863	0.102612	0.102793	0.108322	0.141914	0.105626	0.107715	0.10951	0.142839
0.0572313	0.0707135	0.0861148	0.06732	0.0851912	0.0733028	0.0790486	0.0966676	0.0618525	0.0779541	0.0856877	0.109218	0.083347	0.0828558	0.0927032	0.101168
0.0417734	0.046212	0.0489645	0.0487335	0.0670527	0.0645758	0.064841	0.0681489	0.0427643	0.0726973	0.0530893	0.0939871	0.073713	0.0775809	0.0804456	0.0889579
0.0491122	0.0572949	0.067605	0.0707013	0.070866	0.0712836	0.0703192	0.0696908	0.0672196	0.0644886	0.0862147	0.0898049	0.0711297	0.0727581	0.0800315	0.0880026
0.047833	0.0537295	0.0501324	0.081259	0.0531815	0.054769	0.0534911	0.0711014	0.0510004	0.0582279	0.0891417	0.089595	0.0534718	0.0572781	0.0852734	0.0719296
0.0782902	0.0804642	0.0914814	0.0815175	0.0509735	0.0526234	0.0553951	0.0694962	0.0805055	0.109037	0.117947	0.0983105	0.0522202	0.0592722	0.0644976	0.0734964
0.0526835	0.0646227	0.066477	0.0623358	0.14882	0.141358	0.146628	0.137685	0.0601721	0.0758431	0.0740154	0.0947049	0.155594	0.152196	0.151065	0.170742
0.0703933	0.0708376	0.0686823	0.076543	0.0659113	0.0701429	0.0588092	0.0637206	0.0760005	0.0862532	0.102391	0.091767	0.0663072	0.0677124	0.0838566	0.103772
0.038402	0.0401392	0.0379432	0.0493987	0.0777601	0.0920249	0.0744736	0.08569	0.0422315	0.0489887	0.0527029	0.0637134	0.0805359	0.0880487	0.0940172	0.0921342
				0.0678464	0.0724283	0.0729104	0.0706342					0.0761316	0.0844549	0.0847475	0.0662574
				0.0660219	0.0694261	0.0816675	0.0700215					0.0683845	0.0930676	0.0951284	0.0841128
				0.0881141	0.085927	0.0887041	0.0804753					0.0928134	0.092403	0.106472	0.0930482
				0.143092	0.146811	0.133572	0.140168					0.14499	0.144366	0.158493	0.150918
				0.103998	0.105683	0.104286	0.107191					0.104759	0.109908	0.109014	0.112459
				0.105693	0.103371	0.107348	0.107798					0.114199	0.123814	0.122128	0.120047
				0.0932575	0.0910402	0.0842484	0.101058					0.0967044	0.107852	0.103578	0.0947267
				0.0671273	0.0677436	0.0736673	0.0691938					0.0685672	0.0799536	0.0750403	0.0837003
				0.0469857	0.0547281	0.0481886	0.055537					0.0495655	0.0542262	0.0633786	0.0686804
				0.0921625	0.0995253	0.092489	0.0989229					0.097763	0.102569	0.104595	0.111411
				0.185667	0.186136	0.182271	0.183048					0.187439	0.186576	0.185348	0.190336
				0.0676466	0.0699379	0.0688677	0.0845297					0.0704281	0.0795335	0.0823402	0.0834537
				0.116244	0.118618	0.125925	0.115019					0.124572	0.130833	0.127575	0.147888
				0.0761955	0.0786619	0.0833803	0.0878344					0.0772082	0.0807109	0.0867072	0.0973091
				0.157626	0.161395	0.151988	0.159604					0.15635	0.153508	0.14951	0.166415
				0.132363	0.136184	0.134898	0.128173					0.141019	0.143158	0.144641	0.147879
				0.111267	0.111414	0.11355	0.126898					0.111407	0.11166	0.115194	0.138154
				0.0602638	0.0622897	0.0586587	0.0592607					0.0635263	0.0665436	0.0720845	0.0789481
				0.0598723	0.0600801	0.0654495	0.0676926					0.0646251	0.0722956	0.0842522	0.0993147
				0.121743	0.123377	0.121133	0.116758					0.123776	0.134444	0.135707	0.128691
				0.0806787	0.0801973	0.0732543	0.0938736					0.084183	0.0889985	0.088564	0.0985388
				0.144153	0.143054	0.156644	0.14427					0.145752	0.144693	0.147695	0.160242
				0.0798008	0.0777777	0.0808437	0.083295					0.0806661	0.0860688	0.110579	0.130937
				0.0632325	0.0649278	0.0714518	0.0684352					0.0671405	0.0689296	0.072324	0.0814082
				0.102058	0.10835	0.105525	0.100614					0.106175	0.126639	0.113635	0.118757
				0.0641682	0.0671163	0.066869	0.0691761					0.0638084	0.0794638	0.0869215	0.0774665
				0.0798442	0.0810755	0.0823726	0.0890141					0.0814663	0.0876336	0.0981844	0.129949
				0.0584059	0.0529398	0.0650775	0.0591969					0.0638204	0.0623778	0.0717566	0.111908
				0.0731456	0.0669866	0.0625216	0.0608971					0.0706386	0.0787088	0.0740079	0.106561
				0.080021	0.0820603	0.0917989	0.0978459					0.0845423	0.0948582	0.100812	0.0965203
				0.0577249	0.0650804	0.0668705	0.0532684					0.058785	0.0772946	0.0744542	0.0726217
				0.109448	0.115015	0.0990211	0.134374					0.107387	0.139908	0.11948	0.126453
				0.0806606	0.0791817	0.079942	0.0874811					0.0817295	0.0857753	0.0860732	0.0900272
				0.0637525	0.0633727	0.0659861	0.0679661					0.0652496	0.0654656	0.0722834	0.0834794
				0.0557581	0.0600403	0.0676076	0.0576675					0.0583458	0.0750625	0.0951685	0.0856541
				0.0706247	0.0746916	0.0624257	0.0727941					0.0744208	0.0809453	0.0808486	0.0879689
				0.0652426	0.0688751	0.066033	0.0633139					0.067357	0.06848	0.142791	0.0761502
				0.0807967	0.0848055	0.0789542	0.0777707					0.0814502	0.0862034	0.0908235	0.087153
				0.0941446	0.0903493	0.105227	0.100942					0.0957342	0.103899	0.0991935	0.097113
				0.0699386	0.074573	0.0717905	0.0766856					0.0701153	0.0749376	0.0787703	0.0874755
				0.0997396	0.102257	0.104388	0.101019					0.10314	0.104286	0.108643	0.116246
				0.129336	0.137905	0.127633	0.11875					0.141693	0.147171	0.134068	0.155947
				0.0675864	0.0742933	0.07178	0.0750936					0.0708212	0.0770838	0.0970225	0.111672
				0.142394	0.142996	0.140045	0.130459					0.143627	0.152837	0.147601	0.142267
				0.0841619	0.0851865	0.0935214	0.0834945					0.0859637	0.0875729	0.0902642	0.0938054
				0.0893734	0.0854475	0.0866522	0.0821369					0.0919749	0.0960658	0.098838	0.104763
				0.0672293	0.0667686	0.0840634	0.0687205					0.0796491	0.0790792	0.0906327	0.125219
				0.0720524	0.0762432	0.0680858	0.0874594					0.0715219	0.0745611	0.0851437	0.0994177
				0.0851086	0.0793076	0.0903501	0.0884654					0.0893545	0.096816	0.0998672	0.105332
				0.0712597	0.0810993	0.0740433	0.10041					0.0788649	0.0779702	0.10984	0.122279
				0.0840729	0.0780788	0.0914466	0.0818433					0.0864509	0.0965747	0.0957053	0.0952997
				0.0621582	0.0731114	0.0736338	0.0612727					0.0692722	0.0746601	0.0908026	0.0884388
				0.0817302	0.078751	0.0839948	0.0780715					0.0859998	0.0863426	0.0942656	0.10894
				0.0538899	0.0540411	0.0625221	0.0592614					0.0629855	0.0831459	0.067634	0.0720859
				0.119558	0.114622	0.110223	0.139377					0.124169	0.126657	0.156762	0.138583
				0.0818888	0.0831836	0.0772922	0.0823746					0.0897276	0.0899324	0.112083	0.102546
				0.0983505	0.0857005	0.0971571	0.11287					0.104661	0.11506	0.11713	0.113954
				0.104563	0.116304	0.101465	0.111657					0.114274	0.127386	0.135223	0.132298
				0.1153	0.106563	0.102975	0.104397					0.123069	0.128898	0.134975	0.144471
				0.0876907	0.0965719	0.0964992	0.0847598					0.094573	0.102469	0.108003	0.116757
				0.0925892	0.0872568	0.0859922	0.0828544					0.0997797	0.109394	0.107218	0.109267
				0.076865	0.0805048	0.0832744	0.0906689					0.0954376	0.0919299	0.093301	0.10102
				0.094795	0.105089	0.105074	0.0990683					0.112728	0.11047	0.111399	0.115745
				0.0695063	0.0680183	0.0764691	0.0832815					0.0714244	0.0920513	0.0902438	0.0857761
				0.0903332	0.0995615	0.095535	0.106399					0.0999928	0.112861	0.0592962	0.116484
				0.0818464	0.0902368	0.0821475	0.0809404					0.0857158	0.0884175	0.117708	0.103715
				0.154171	0.146008	0.151526	0.158476					0.154919	0.192272	0.161921	0.160869
				0.109481	0.115616	0.106552	0.104095					0.10917	0.11416	0.114976	0.118324
				0.0833368	0.0796218	0.0865513	0.089602					0.0843005	0.102535	0.0944842	0.115193
				0.0903143	0.0886782	0.0797813	0.0830232					0.0902224	0.0977569	0.102225	0.120651
				0.0983377	0.0985147	0.0998553	0.104488					0.100566	0.100445	0.106134	0.10745
				0.0703427	0.0735604	0.0668438	0.0946444					0.0650085	0.0872357	0.133941	0.0960122
				0.125723	0.127344	0.125644	0.130565					0.129966	0.133188	0.135081	0.154539
				0.105693	0.0943633	0.0901837	0.147644					0.109235	0.114284	0.118068	0.136575
				0.0971668	0.0969718	0.091019	0.109403					0.0968636	0.0977763	0.110896	0.108207
				0.0814509	0.0925525	0.0774052	0.0810205					0.0917024	0.0912572	0.103769	0.122617
				0.0922565	0.0817607	0.0823741	0.0838801					0.0897421	0.0907433	0.0994357	0.11873
				0.114095	0.104945	0.0961301	0.0940373					0.116412	0.122461	0.144466	0.13329
				0.0781097	0.105189	0.0909029	0.102406					0.085758	0.0960633	0.111125	0.112719
				0.072778	0.0822449	0.0765233	0.100379					0.0789607	0.0825158	0.157474	0.124876
				0.0760583	0.079545	0.0804977	0.0828049					0.084953	0.0923573	0.101344	0.107806
				0.0904444	0.085875	0.0854396	0.0831405					0.0911179	0.110731	0.106197	0.121856
				0.0818448	0.0986223	0.0928907	0.099568					0.0930566	0.106065	0.0949042	0.103956
				0.148772	0.151541	0.151112	0.149818					0.147993	0.152015	0.154088	0.146683
				0.0925369	0.081699	0.0945286	0.100012					0.0835413	0.120264	0.122299	0.103839
				0.0929241	0.103389	0.0974998	0.0855988					0.100362	0.101267	0.106246	0.118543
				0.115981	0.105849	0.101656	0.124372					0.11532	0.120163	0.123566	0.12642
				0.103344	0.0984581	0.097611	0.101594					0.116514	0.110368	0.116172	0.117493
				0.0868698	0.0847812	0.0891879	0.10423					0.0959364	0.104162	0.115957	0.122574
				0.11336	0.103579	0.116161	0.102589					0.113814	0.133037	0.166898	0.133855
				0.152797	0.145188	0.148832	0.135526					0.147214	0.153822	0.162321	0.175519
				0.0969555	0.0972986	0.0973647	0.104243					0.101528	0.10444	0.104751	0.125643
				0.165902	0.154854	0.156682	0.170184					0.167091	0.169292	0.167877	0.199692
				0.0959642	0.099645	0.0851904	0.0910223					0.101089	0.096364	0.0958181	0.134737
				0.0846471	0.079165	0.0772446	0.076234					0.0899662	0.0957068	0.0990105	0.108124
				0.0763259	0.0853521	0.0763363	0.0707068					0.081584	0.085237	0.0873381	0.0972017
				0.0608473	0.0778648	0.0764074	0.0690542					0.068141	0.0671929	0.0791144	0.0822213
				0.0760998	0.0792608	0.0767962	0.0940509					0.0757354	0.0872011	0.0979007	0.115543
				0.0880242	0.0932315	0.0898325	0.114874					0.104205	0.106703	0.112438	0.116509
				0.0860355	0.0777034	0.0893088	0.078234					0.106544	0.120067	0.0962657	0.1072
				0.116068	0.120834	0.109398	0.123986					0.117292	0.122323	0.133684	0.12846
				0.115663	0.109056	0.104357	0.113752					0.123132	0.135203	0.129562	0.131147
				0.11016	0.106496	0.0990481	0.122346					0.115005	0.119332	0.130337	0.127523
				0.0724975	0.0778453	0.0728806	0.0750914					0.0786596	0.087176	0.0834579	0.102179
				0.0791168	0.0844151	0.0831793	0.0909206					0.0834602	0.0923063	0.0990599	0.106664
				0.20729	0.201537	0.200358	0.201814					0.206991	0.20956	0.204735	0.219676
				0.193963	0.188776	0.184497	0.185998					0.193814	0.200201	0.193477	0.194676
				0.105496	0.0981098	0.103743	0.0925005					0.104486	0.109418	0.167602	0.118784
				0.0483919	0.0577052	0.0460642	0.0525217					0.0639866	0.0739101	0.0840442	0.0959943
				0.0834104	0.0811821	0.0811762	0.119972					0.0870133	0.0929778	0.0982238	0.10089
				0.107206	0.104343	0.105213	0.0994481					0.119167	0.119256	0.123445	0.158049
				0.0581195	0.0602242	0.0825894	0.077961					0.0764253	0.0706069	0.0775473	0.0936857
				0.102319	0.0821699	0.0865594	0.103754					0.102295	0.109317	0.118154	0.146552
				0.0855711	0.0919855	0.0833285	0.0830738					0.0903911	0.0923787	0.0958332	0.136168
				0.118187	0.117082	0.119231	0.117656					0.118707	0.120954	0.140312	0.139962
				0.0783716	0.0879951	0.0730898	0.0714928					0.0816392	0.0904758	0.0962002	0.103539
				0.0858869	0.0804037	0.0732597	0.0722311					0.0923849	0.0923209	0.0955955	0.111435
				0.0981089	0.093937	0.0959084	0.0979048					0.103355	0.120808	0.105377	0.134762
				0.124885	0.12622	0.117783	0.114598					0.130959	0.131888	0.133163	0.14546
				0.0905487	0.0870727	0.0870889	0.0808441					0.0938047	0.0905125	0.115923	0.104624
				0.141685	0.133311	0.134679	0.152595					0.142744	0.158142	0.148539	0.158699
				0.102239	0.109328	0.0901262	0.0981573					0.108103	0.105442	0.104202	0.112536
				0.104156	0.101417	0.110995	0.115902					0.105599	0.113819	0.139878	0.123971
				0.0964107	0.095364	0.091749	0.088576					0.102862	0.106976	0.107959	0.116123
				0.0851689	0.0779215	0.0727181	0.0806965					0.0973498	0.0915413	0.103658	0.107034
				0.0878024	0.0903443	0.0851234	0.0800549					0.0916361	0.0913785	0.120449	0.0972751
				0.0746683	0.0733159	0.0849447	0.0776365					0.0805732	0.0879153	0.0872285	0.0988316
				0.0921519	0.0797964	0.100693	0.0864342					0.097518	0.110542	0.106756	0.113346
				0.101618	0.0966183	0.102321	0.101559					0.104228	0.108341	0.108354	0.125453
				0.114228	0.115104	0.131429	0.123339					0.116865	0.123218	0.155568	0.130553
				0.113633	0.113734	0.106021	0.119618					0.118446	0.118044	0.129655	0.158043
				0.0773804	0.0757123	0.079169	0.0825076					0.0796657	0.102375	0.10722	0.103669
				0.0899351	0.0798703	0.105218	0.0902968					0.091785	0.0964606	0.109715	0.119264
				0.073183	0.072912	0.0685878	0.0771269					0.0719197	0.0967518	0.0838218	0.0920305
				0.124628	0.123833	0.150455	0.123207					0.132579	0.147418	0.145277	0.130163
				0.146471	0.149678	0.145999	0.149726					0.147137	0.155909	0.155158	0.160897
				0.0710654	0.0727686	0.073415	0.0827616					0.0779961	0.0844747	0.102951	0.119312
				0.117516	0.127753	0.109978	0.119425					0.122472	0.128421	0.132255	0.152112
				0.0992117	0.101751	0.0948684	0.0995882					0.104715	0.103016	0.119563	0.107709
				0.0826553	0.0827248	0.0879174	0.0883002					0.0939268	0.099184	0.106416	0.172219
				0.0833391	0.0791498	0.0796521	0.0786483					0.086005	0.0938472	0.0997416	0.113182
				0.103714	0.0997416	0.107939	0.0957246					0.108531	0.118247	0.118915	0.127408
				0.0938114	0.0941167	0.100946	0.101681					0.099373	0.105207	0.106098	0.105802
				0.0734292	0.0723352	0.0780753	0.078392					0.0782908	0.0789713	0.0896233	0.0835177
				0.0716238	0.078996	0.0719182	0.0833908					0.0789645	0.10529	0.0909644	0.0964181
				0.0761049	0.0861676	0.0808219	0.0748188					0.0793766	0.0877878	0.0898086	0.126033
				0.0973408	0.0987306	0.0912752	0.0897646					0.101909	0.10233	0.0952827	0.1237
				0.107456	0.115534	0.10959	0.137063					0.123566	0.11776	0.133978	0.165126
				0.0755515	0.0741125	0.0631331	0.0646831					0.0761524	0.0750348	0.0797406	0.0781744
				0.0714002	0.0697767	0.0673094	0.0717366					0.0946733	0.0898535	0.116227	0.111182
				0.0878765	0.085632	0.084159	0.0842953					0.0970223	0.0989654	0.103538	0.101926
				0.0604693	0.0616068	0.0701797	0.0662023					0.0609793	0.0927258	0.12356	0.0876817
				0.0737878	0.0688108	0.0739909	0.0731795					0.080549	0.0797135	0.0807151	0.104656
				0.086022	0.0744235	0.0860707	0.08125					0.0900528	0.0928667	0.0995675	0.105383
				0.094189	0.100892	0.090198	0.0983646					0.100259	0.104227	0.121161	0.117724
				0.102472	0.101851	0.104605	0.113526					0.114908	0.125565	0.144351	0.123935
				0.0768025	0.0731149	0.074251	0.0763418					0.0767803	0.139961	0.0860384	0.090959
				0.0698496	0.0812009	0.0772319	0.0728759					0.0762337	0.0826882	0.086174	0.0918839
				0.10535	0.111144	0.089001	0.111318					0.111246	0.116272	0.118002	0.130177
				0.101074	0.103727	0.106144	0.0880873					0.114217	0.108602	0.114434	0.131929
				0.103413	0.109201	0.103196	0.112054					0.106668	0.111532	0.112471	0.116705
				0.100215	0.100618	0.115639	0.0972769					0.106675	0.115541	0.122019	0.131531
				0.0716735	0.0817272	0.0759935	0.0672267					0.075547	0.0946591	0.0831091	0.0856517
				0.0762106	0.0889498	0.0940818	0.110598					0.0870463	0.0968141	0.110583	0.113567
				0.053937	0.0563837	0.0549084	0.0531626					0.0563642	0.0589668	0.0589623	0.0586799
				0.0769728	0.0739699	0.0812404	0.0859252					0.077858	0.0815063	0.0813779	0.0971112
				0.0815817	0.0875609	0.0912421	0.0872469					0.0900831	0.0858368	0.0985231	0.0996416
				0.0769711	0.0872232	0.0947804	0.086873					0.0819615	0.102628	0.107751	0.12927
				0.0920644	0.0978113	0.0919547	0.0947878					0.0941953	0.0984443	0.101552	0.105767
				0.0828891	0.072342	0.0754687	0.0780312					0.0834799	0.0836919	0.105726	0.0907599
				0.0904206	0.0859618	0.0845323	0.082211					0.0906422	0.0963262	0.112112	0.112274
				0.0817384	0.0789725	0.0786807	0.0809177					0.0804446	0.0904404	0.106204	0.100181
				0.0603855	0.0596648	0.0716738	0.0593404					0.0674673	0.0702685	0.0825917	0.0780589
				0.0790921	0.0780033	0.0851923	0.0792733					0.0865444	0.0864064	0.0896757	0.114575
				0.0771814	0.0756505	0.0767188	0.0759482					0.0798576	0.0806379	0.0943977	0.0897635
				0.0986701	0.106353	0.0924284	0.0887602					0.10254	0.107359	0.106925	0.110974
				0.164399	0.169316	0.166355	0.167789					0.171951	0.16753	0.169744	0.178357
				0.0791151	0.0766264	0.094103	0.0875654					0.0841544	0.0894532	0.0940889	0.114707
				0.104358	0.111114	0.106277	0.100353					0.11728	0.1196	0.1177	0.132286
				0.0819512	0.0823204	0.0770395	0.0865607					0.0849624	0.0898201	0.134487	0.0994605
				0.121188	0.117781	0.117018	0.115205					0.12647	0.131819	0.130999	0.136357
				0.116536	0.112418	0.113314	0.116003					0.117694	0.119156	0.14108	0.132213
				0.0811034	0.0935854	0.0790498	0.088618					0.0897959	0.123549	0.101793	0.127089
				0.061503	0.0595028	0.0757399	0.0781957					0.0803747	0.0731011	0.081063	0.0874529
				0.0886299	0.0882873	0.0747515	0.0735208					0.0966814	0.0965874	0.124771	0.113046
				0.0638696	0.065565	0.0776604	0.0838658					0.0727366	0.100976	0.0844184	0.138166
				0.105315	0.102146	0.0990977	0.0896872					0.105408	0.101162	0.110561	0.109056
				0.0822439	0.0835729	0.0872319	0.0791329					0.0912104	0.0898802	0.0957836	0.103399
				0.0867621	0.0947065	0.0818041	0.12915					0.0939403	0.0964139	0.102964	0.104227
				0.0769029	0.0740709	0.0705698	0.0641029					0.0782539	0.0687317	0.0825643	0.102233
				0.0788175	0.0845343	0.0759221	0.0799852					0.0904665	0.0865659	0.102973	0.126719
				0.0855594	0.0926374	0.075276	0.0971829					0.0953482	0.098156	0.096155	0.0972356
				0.167029	0.158822	0.14903	0.157965					0.168316	0.169443	0.188516	0.251002
				0.084485	0.0901484	0.0779161	0.0804118					0.0905435	0.0897025	0.110323	0.0967862
				0.0572209	0.0898958	0.0663304	0.0586641					0.0586538	0.0684813	0.0868613	0.0927843
				0.0883513	0.0947812	0.0779228	0.0949356					0.098987	0.100981	0.141874	0.10628
				0.0969896	0.0994737	0.107651	0.0837881					0.0993755	0.121949	0.111606	0.145827
				0.0907771	0.0887285	0.109507	0.117138					0.0953228	0.118512	0.108252	0.12158
				0.13164	0.128201	0.13342	0.136209					0.13581	0.136849	0.142587	0.171224
				0.107441	0.111342	0.114491	0.106684					0.10962	0.110646	0.114667	0.132148
				0.0960515	0.0876456	0.0955816	0.0874544					0.0935395	0.108737	0.105376	0.108131
				0.0871607	0.0969441	0.0901766	0.101042					0.0922543	0.101956	0.104893	0.103636
				0.0766058	0.0779533	0.0771155	0.103992					0.0829245	0.0865424	0.0834771	0.134129
				0.173786	0.173503	0.171375	0.168243					0.176046	0.175204	0.175974	0.172243
				0.128297	0.143738	0.126386	0.131516					0.13616	0.143269	0.151588	0.152067
				0.0914752	0.0822685	0.0722561	0.0870608					0.0958187	0.120215	0.104856	0.103872
				0.0580295	0.0699229	0.0612279	0.0680331					0.072175	0.0779323	0.0908312	0.0936297
				0.102364	0.106895	0.117454	0.117596					0.114948	0.146502	0.119943	0.123212
				0.155345	0.169108	0.162259	0.166417					0.163753	0.168064	0.169209	0.181519
				0.0762176	0.0776926	0.0785359	0.0766605					0.077328	0.0883522	0.1056	0.113555
				0.152012	0.149283	0.140932	0.144287					0.155682	0.156549	0.159018	0.163278
				0.0930995	0.101695	0.0952938	0.106024					0.093808	0.0934297	0.110796	0.107996
				0.0698844	0.0715873	0.0698649	0.0761466					0.076709	0.088714	0.0944878	0.101291
				0.0976264	0.100327	0.0895537	0.0959017					0.0990983	0.099826	0.102296	0.114347
				0.0766284	0.0721102	0.0756198	0.0770193					0.0834082	0.0848329	0.0931626	0.0966496
				0.0818244	0.0817667	0.0891786	0.0814717					0.0853298	0.0922762	0.097946	0.0998258
				0.0866838	0.0800899	0.0850132	0.0960733					0.0905397	0.0987201	0.0932143	0.112804
				0.106916	0.10493	0.107419	0.113097					0.107321	0.111214	0.114763	0.115098
				0.0818612	0.078545	0.0804687	0.0764895					0.084251	0.101271	0.0964475	0.1089
				0.0938895	0.103191	0.109946	0.107754					0.10132	0.101934	0.133748	0.12867
				0.109016	0.106323	0.108529	0.112544					0.116347	0.120542	0.137984	0.126677
				0.0934616	0.100367	0.0957811	0.102969					0.109663	0.115638	0.104671	0.142679
				0.0932276	0.102588	0.0934085	0.0808738					0.100452	0.101825	0.115699	0.113345
				0.0997432	0.102074	0.112306	0.110146					0.102319	0.114747	0.156077	0.116143
				0.0894477	0.0860249	0.10523	0.0901779					0.0899823	0.0972726	0.102391	0.113612
				0.079878	0.0854712	0.0825289	0.0908358					0.0866213	0.0858467	0.0922632	0.101457
				0.0681098	0.0752444	0.0667384	0.0941011					0.0730073	0.080521	0.0961547	0.131214
				0.122551	0.124143	0.114874	0.105474					0.124105	0.12471	0.125137	0.128284
				0.11104	0.111753	0.107126	0.101432					0.114024	0.127174	0.150884	0.136386
				0.112999	0.11344	0.106167	0.106742					0.117433	0.115414	0.13125	0.135796
				0.109829	0.110662	0.111064	0.114723					0.110576	0.133741	0.147146	0.135902
				0.0950331	0.0938132	0.0957157	0.0970885					0.0986171	0.111269	0.107297	0.118717
				0.0745839	0.080623	0.0821133	0.0676184					0.0828737	0.10244	0.0849228	0.101193
				0.0754565	0.0690545	0.0715992	0.0744671					0.080042	0.0826754	0.0864808	0.0947976
				0.121628	0.121619	0.122577	0.112283					0.134056	0.144291	0.138651	0.16747
				0.095476	0.0961176	0.095252	0.0989439					0.107419	0.0962698	0.110061	0.115539
				0.123102	0.127623	0.114055	0.11085					0.128826	0.129158	0.142006	0.135254
				0.0825841	0.086562	0.0868713	0.0915876					0.0842612	0.0944107	0.09605	0.103807
				0.0910783	0.0876605	0.0832987	0.0872714					0.0910277	0.0939583	0.101122	0.0983318
				0.0921224	0.0896468	0.0919809	0.0934612					0.0935541	0.0937986	0.0993016	0.136533
				0.0814705	0.0924126	0.0798463	0.0801407					0.0937384	0.0800693	0.0980093	0.106055
				0.102461	0.111964	0.105067	0.094946					0.109829	0.112467	0.11635	0.121866
				0.0857442	0.0856785	0.107617	0.0917322					0.0890881	0.101099	0.101208	0.123723
				0.0776895	0.0835344	0.079741	0.0881245					0.0816942	0.0875209	0.0888315	0.0982419
				0.174815	0.162888	0.163997	0.162387					0.176769	0.196087	0.170329	0.182263
				0.107451	0.107844	0.10462	0.130978					0.111882	0.116241	0.115272	0.120423
				0.113136	0.123798	0.118043	0.110594					0.124958	0.131374	0.134247	0.244605
				0.0936653	0.0977374	0.107851	0.0954391					0.0931243	0.120604	0.104735	0.101543
				0.0946442	0.0927269	0.0983302	0.0977568					0.100233	0.105665	0.114309	0.120455
				0.0978699	0.106283	0.106148	0.0916581					0.110739	0.109567	0.126907	0.134028
				0.0945387	0.0896612	0.106636	0.0942873					0.0985566	0.0997053	0.101543	0.228343
				0.0756025	0.0764113	0.0737572	0.0961449					0.0817304	0.102492	0.0870857	0.101984
				0.082975	0.099878	0.0744841	0.0807226					0.0868399	0.0913934	0.129271	0.0982894
				0.0969507	0.0896084	0.0897405	0.0815226					0.0990622	0.0964318	0.0973538	0.101117
				0.100565	0.0999077	0.0866757	0.0883154					0.100569	0.0984332	0.110049	0.117307
				0.0863943	0.0981154	0.0943316	0.0827165					0.0925617	0.0947265	0.100112	0.138226
				0.104728	0.105844	0.109327	0.102141					0.108864	0.111365	0.120861	0.116425
				0.130809	0.130002	0.124943	0.148229					0.141385	0.141712	0.149021	0.150828
				0.145815	0.142258	0.140153	0.133132					0.153688	0.156733	0.158719	0.16031
				0.0738496	0.0770121	0.0744005	0.0819921					0.0834254	0.0837643	0.14036	0.0992908
				0.0801857	0.0877347	0.0981741	0.074833					0.0866363	0.10397	0.0981646	0.106126
				0.085969	0.0959545	0.0889633	0.0966965					0.0956459	0.0942917	0.103513	0.105351
				0.0670777	0.0728146	0.0752255	0.0940306					0.078525	0.0804287	0.086413	0.0950024
				0.108701	0.107348	0.100615	0.0953707					0.114388	0.118089	0.114313	0.154114
				0.0946718	0.0983551	0.104311	0.102508					0.105342	0.10155	0.104021	0.119298
				0.108227	0.112303	0.0892753	0.0918475					0.118164	0.108255	0.119281	0.105192
				0.115052	0.112232	0.112584	0.115545					0.121151	0.12349	0.206508	0.128721
				0.0784611	0.0860754	0.103978	0.0726222					0.0793132	0.0804289	0.0902002	0.0962738
				0.105597	0.0948681	0.101531	0.0900083					0.107891	0.112058	0.102538	0.105452
				0.0713289	0.0756587	0.0741462	0.0930505					0.0771288	0.0862486	0.0934277	0.103787
				0.0909271	0.0902237	0.100345	0.0958336					0.0946739	0.113345	0.104694	0.106289
				0.101474	0.104321	0.097289	0.106763					0.103354	0.116671	0.137663	0.111414
				0.125083	0.114478	0.111912	0.109886					0.12521	0.190557	0.133307	0.129224
				0.0784071	0.0782003	0.0768585	0.0867883					0.0802612	0.0826274	0.0873421	0.0912756
				0.0932709	0.0968698	0.105096	0.0995106					0.094896	0.10474	0.104696	0.106286
				0.102037	0.101872	0.0973274	0.0950259					0.100942	0.107218	0.1099	0.108566
				0.115561	0.112403	0.108821	0.0921851					0.123037	0.142335	0.131844	0.172644

## Sheet: Figure 3D, F
Figure 3D					Figure 3F
Contamination	MSE	XGBoost	RF	SVM	Contamination	MSE	XGBoost	RF	SVM
Cont. 5%	0.762692	0.529724	0.493458	0.667321	Cont. 5%	0.784689	0.747923	0.522704	0.676665
Cont. 5%	0.841532	0.442023	0.449442	0.664955	Cont. 5%	0.860659	0.672105	0.43839	0.652364
Cont. 5%	0.835799	0.454478	0.518973	0.744017	Cont. 5%	0.871179	0.742699	0.573453	0.726504
Cont. 5%	0.788431	0.471208	0.517948	0.61269	Cont. 5%	0.811978	0.780691	0.554745	0.635186
Cont. 5%	0.826604	0.52286	0.563942	0.717858	Cont. 5%	0.833929	0.724501	0.587927	0.723838
Cont. 5%	0.772823	0.565946	0.528889	0.70231	Cont. 5%	0.766024	0.778901	0.557639	0.697822
Cont. 5%	0.788649	0.435564	0.571743	0.683151	Cont. 5%	0.817685	0.724853	0.598536	0.692433
Cont. 5%	0.784347	0.524036	0.575949	0.681692	Cont. 5%	0.78579	0.804555	0.581922	0.657699
Cont. 5%	0.771536	0.45262	0.514779	0.696124	Cont. 5%	0.764785	0.760145	0.563538	0.70472
Cont. 5%	0.806599	0.482184	0.534517	0.711568	Cont. 5%	0.846963	0.683458	0.575143	0.709143
Cont. 5%	0.754523	0.495071	0.553668	0.745579	Cont. 5%	0.78476	0.738196	0.569797	0.761439
Cont. 5%	0.778257	0.612677	0.611817	0.716516	Cont. 5%	0.82781	0.802542	0.642503	0.712131
Cont. 5%	0.795633	0.451285	0.492965	0.673064	Cont. 5%	0.792197	0.763928	0.568585	0.675761
Cont. 5%	0.745128	0.464988	0.545066	0.645817	Cont. 5%	0.815408	0.732725	0.593556	0.64491
Cont. 5%	0.778914	0.548864	0.517839	0.714386	Cont. 5%	0.832735	0.709188	0.574166	0.715897
Cont. 5%	0.76998	0.445514	0.519584	0.604044	Cont. 5%	0.795231	0.777045	0.615252	0.613072
Cont. 5%	0.808491	0.518531	0.584447	0.631317	Cont. 5%	0.84156	0.735498	0.640523	0.613751
Cont. 5%	0.800992	0.400518	0.476093	0.67801	Cont. 5%	0.786593	0.706525	0.509596	0.654046
Cont. 5%	0.81226	0.604706	0.572718	0.726889	Cont. 5%	0.811577	0.769739	0.619022	0.748932
Cont. 5%	0.846394	0.466592	0.550014	0.696141	Cont. 5%	0.8541	0.738693	0.615313	0.697482
Cont. 5%	0.813006	0.568633	0.547575	0.687153	Cont. 5%	0.851695	0.739305	0.558985	0.659113
Cont. 5%	0.798024	0.491751	0.596685	0.595913	Cont. 5%	0.778911	0.709849	0.6562	0.602824
Cont. 5%	0.784577	0.51747	0.540725	0.763909	Cont. 5%	0.815602	0.74873	0.563175	0.76697
Cont. 5%	0.797632	0.513887	0.497141	0.700782	Cont. 5%	0.854431	0.778661	0.544209	0.707592
Cont. 5%	0.834147	0.496083	0.596766	0.682982	Cont. 5%	0.792218	0.715364	0.637327	0.693167
Cont. 5%	0.769817	0.551662	0.519722	0.679739	Cont. 5%	0.794741	0.712975	0.578108	0.697203
Cont. 5%	0.805034	0.491648	0.598177	0.701456	Cont. 5%	0.803882	0.77648	0.619409	0.685721
Cont. 5%	0.824994	0.491267	0.562086	0.71122	Cont. 5%	0.82388	0.804318	0.611528	0.714648
Cont. 5%	0.8549	0.544197	0.497507	0.659702	Cont. 5%	0.850654	0.697204	0.561601	0.659962
Cont. 5%	0.796453	0.532073	0.579207	0.686624	Cont. 5%	0.803395	0.756083	0.611742	0.691165
Cont. 10%	0.749298	0.440414	0.457873	0.680917	Cont. 10%	0.777431	0.711405	0.503516	0.64816
Cont. 10%	0.816781	0.362286	0.40657	0.627134	Cont. 10%	0.847843	0.656821	0.435814	0.65893
Cont. 10%	0.831271	0.37843	0.481784	0.722523	Cont. 10%	0.84381	0.736255	0.549329	0.741185
Cont. 10%	0.774831	0.424278	0.522544	0.606903	Cont. 10%	0.78853	0.779761	0.558169	0.629316
Cont. 10%	0.806672	0.358333	0.524256	0.668254	Cont. 10%	0.821198	0.687679	0.576943	0.71789
Cont. 10%	0.761403	0.47299	0.506447	0.65954	Cont. 10%	0.756475	0.768975	0.541251	0.683137
Cont. 10%	0.776399	0.421801	0.517134	0.697774	Cont. 10%	0.791974	0.706269	0.580128	0.680896
Cont. 10%	0.790638	0.527313	0.591148	0.679125	Cont. 10%	0.814834	0.790281	0.605735	0.652033
Cont. 10%	0.743266	0.455224	0.525885	0.668404	Cont. 10%	0.76308	0.732609	0.555387	0.668742
Cont. 10%	0.806345	0.416114	0.540522	0.71527	Cont. 10%	0.826842	0.671954	0.592902	0.702015
Cont. 10%	0.744216	0.397824	0.512004	0.739514	Cont. 10%	0.754343	0.737556	0.552206	0.769043
Cont. 10%	0.798822	0.43536	0.613983	0.660843	Cont. 10%	0.79938	0.789637	0.61669	0.725802
Cont. 10%	0.750107	0.45971	0.505683	0.672201	Cont. 10%	0.811778	0.74446	0.567739	0.689826
Cont. 10%	0.772522	0.403195	0.541569	0.638177	Cont. 10%	0.793826	0.764619	0.601731	0.628708
Cont. 10%	0.788513	0.371261	0.524934	0.697251	Cont. 10%	0.829531	0.688685	0.565358	0.710224
Cont. 10%	0.76263	0.458557	0.588708	0.630903	Cont. 10%	0.793236	0.770239	0.622334	0.625823
Cont. 10%	0.78119	0.483877	0.548554	0.618626	Cont. 10%	0.829079	0.739116	0.640523	0.615446
Cont. 10%	0.737165	0.370981	0.46051	0.639136	Cont. 10%	0.758414	0.685833	0.525111	0.64841
Cont. 10%	0.805295	0.431927	0.576367	0.71039	Cont. 10%	0.807101	0.790679	0.653324	0.737684
Cont. 10%	0.818856	0.401536	0.581594	0.696762	Cont. 10%	0.788588	0.754389	0.617658	0.704705
Cont. 10%	0.831547	0.532395	0.549215	0.691935	Cont. 10%	0.843768	0.725293	0.550793	0.668061
Cont. 10%	0.720704	0.529046	0.634882	0.5611	Cont. 10%	0.790894	0.696705	0.648079	0.582126
Cont. 10%	0.806839	0.43897	0.513941	0.719303	Cont. 10%	0.80522	0.732839	0.55791	0.787971
Cont. 10%	0.828899	0.396388	0.48673	0.730317	Cont. 10%	0.81645	0.780095	0.544618	0.716326
Cont. 10%	0.74947	0.488192	0.572869	0.668211	Cont. 10%	0.785194	0.725453	0.649678	0.699813
Cont. 10%	0.770774	0.426805	0.537936	0.678962	Cont. 10%	0.776698	0.72044	0.578463	0.691496
Cont. 10%	0.764323	0.465726	0.6205	0.671309	Cont. 10%	0.813505	0.728491	0.627461	0.703763
Cont. 10%	0.765727	0.492375	0.518728	0.714704	Cont. 10%	0.824141	0.74021	0.600588	0.721907
Cont. 10%	0.84048	0.415355	0.452735	0.662935	Cont. 10%	0.81478	0.714061	0.571845	0.667811
Cont. 10%	0.802885	0.413157	0.578779	0.64763	Cont. 10%	0.816894	0.760461	0.619838	0.686159
Cont. 15%	0.722393	0.379777	0.397498	0.627273	Cont. 15%	0.755885	0.754055	0.522704	0.653458
Cont. 15%	0.777109	0.379689	0.419081	0.596732	Cont. 15%	0.787715	0.623308	0.422834	0.64493
Cont. 15%	0.785883	0.383993	0.469579	0.687703	Cont. 15%	0.843038	0.725936	0.565045	0.754934
Cont. 15%	0.77439	0.371776	0.440445	0.589978	Cont. 15%	0.748429	0.756423	0.566776	0.63064
Cont. 15%	0.782762	0.465289	0.515557	0.609719	Cont. 15%	0.722405	0.689281	0.588252	0.705774
Cont. 15%	0.727773	0.345134	0.429445	0.620034	Cont. 15%	0.732176	0.740905	0.54794	0.682111
Cont. 15%	0.78123	0.353648	0.482177	0.592633	Cont. 15%	0.764794	0.693037	0.578089	0.647379
Cont. 15%	0.740485	0.414322	0.535287	0.668669	Cont. 15%	0.804805	0.798243	0.583721	0.659699
Cont. 15%	0.69778	0.362734	0.432681	0.665163	Cont. 15%	0.745733	0.67856	0.55575	0.654644
Cont. 15%	0.736835	0.347848	0.470509	0.683536	Cont. 15%	0.809465	0.702801	0.599853	0.697179
Cont. 15%	0.695986	0.299622	0.48646	0.696113	Cont. 15%	0.683813	0.704018	0.531402	0.756596
Cont. 15%	0.754321	0.442792	0.58383	0.635085	Cont. 15%	0.719748	0.789214	0.641246	0.699337
Cont. 15%	0.765037	0.393379	0.482898	0.625347	Cont. 15%	0.72022	0.714201	0.568585	0.697741
Cont. 15%	0.72408	0.318404	0.487293	0.597776	Cont. 15%	0.775873	0.723421	0.585344	0.627497
Cont. 15%	0.743106	0.289537	0.45129	0.62475	Cont. 15%	0.724978	0.659222	0.549031	0.686541
Cont. 15%	0.691102	0.310663	0.465821	0.546699	Cont. 15%	0.731621	0.737473	0.635585	0.603727
Cont. 15%	0.771017	0.349751	0.548624	0.579163	Cont. 15%	0.767015	0.719194	0.623368	0.613708
Cont. 15%	0.7379	0.382917	0.434535	0.59553	Cont. 15%	0.736306	0.665534	0.496724	0.662878
Cont. 15%	0.784228	0.513508	0.554433	0.70078	Cont. 15%	0.784341	0.782439	0.636018	0.739144
Cont. 15%	0.773385	0.3851	0.51359	0.671754	Cont. 15%	0.781013	0.707549	0.617658	0.686375
Cont. 15%	0.783416	0.437469	0.475864	0.654708	Cont. 15%	0.792684	0.744727	0.575645	0.637906
Cont. 15%	0.788898	0.332119	0.559085	0.536512	Cont. 15%	0.778284	0.736461	0.665088	0.579727
Cont. 15%	0.752411	0.408788	0.466118	0.678139	Cont. 15%	0.784859	0.724184	0.552203	0.748858
Cont. 15%	0.782614	0.404049	0.471775	0.684346	Cont. 15%	0.809364	0.73333	0.548178	0.703169
Cont. 15%	0.766799	0.431641	0.470737	0.63375	Cont. 15%	0.777662	0.734641	0.628317	0.694721
Cont. 15%	0.767856	0.319092	0.526365	0.688347	Cont. 15%	0.695436	0.69953	0.578463	0.705749
Cont. 15%	0.768861	0.403781	0.572669	0.657165	Cont. 15%	0.790592	0.708638	0.627461	0.699221
Cont. 15%	0.769249	0.398115	0.495999	0.672074	Cont. 15%	0.781804	0.722251	0.594543	0.730054
Cont. 15%	0.813228	0.317639	0.398554	0.55214	Cont. 15%	0.823529	0.721526	0.581437	0.667811
Cont. 15%	0.759336	0.419	0.557384	0.611216	Cont. 15%	0.817738	0.751955	0.611742	0.692348
Cont. 20%	0.685579	0.412542	0.406611	0.591558	Cont. 20%	0.752646	0.720183	0.522704	0.636519
Cont. 20%	0.785244	0.25561	0.386824	0.533553	Cont. 20%	0.777748	0.704186	0.423414	0.645515
Cont. 20%	0.771085	0.327625	0.481784	0.739733	Cont. 20%	0.780032	0.713907	0.547617	0.748858
Cont. 20%	0.751991	0.393616	0.483099	0.521333	Cont. 20%	0.75941	0.745392	0.562679	0.618565
Cont. 20%	0.768591	0.315502	0.491836	0.699056	Cont. 20%	0.776364	0.720357	0.586122	0.692525
Cont. 20%	0.71221	0.331286	0.425506	0.596884	Cont. 20%	0.733341	0.698831	0.522639	0.664895
Cont. 20%	0.767961	0.305631	0.475921	0.566658	Cont. 20%	0.768918	0.741889	0.593047	0.654256
Cont. 20%	0.769568	0.36751	0.537377	0.578802	Cont. 20%	0.781194	0.768018	0.614035	0.665966
Cont. 20%	0.697621	0.395615	0.49476	0.588956	Cont. 20%	0.721299	0.694253	0.549228	0.66875
Cont. 20%	0.777996	0.373777	0.467378	0.647832	Cont. 20%	0.793033	0.723444	0.559969	0.683888
Cont. 20%	0.696272	0.337589	0.516238	0.657812	Cont. 20%	0.669586	0.637178	0.527791	0.749949
Cont. 20%	0.729746	0.322748	0.531052	0.626251	Cont. 20%	0.755986	0.631643	0.642197	0.690526
Cont. 20%	0.755874	0.42132	0.510237	0.594628	Cont. 20%	0.783393	0.79065	0.574107	0.70275
Cont. 20%	0.75807	0.372125	0.477273	0.580967	Cont. 20%	0.764022	0.692936	0.616213	0.632354
Cont. 20%	0.76196	0.282157	0.399904	0.576938	Cont. 20%	0.719314	0.699779	0.554281	0.688172
Cont. 20%	0.723084	0.301443	0.494909	0.466692	Cont. 20%	0.742825	0.713192	0.634581	0.607411
Cont. 20%	0.734726	0.419792	0.531062	0.555827	Cont. 20%	0.827422	0.727962	0.599687	0.596622
Cont. 20%	0.698849	0.266418	0.42183	0.616449	Cont. 20%	0.730068	0.730107	0.515806	0.650278
Cont. 20%	0.716223	0.364405	0.507296	0.635161	Cont. 20%	0.736876	0.667538	0.642702	0.725468
Cont. 20%	0.751178	0.38484	0.518501	0.641148	Cont. 20%	0.751746	0.681891	0.600997	0.692238
Cont. 20%	0.734835	0.389894	0.493188	0.613027	Cont. 20%	0.748473	0.657914	0.568242	0.63894
Cont. 20%	0.776394	0.317502	0.536279	0.4924	Cont. 20%	0.742795	0.713021	0.64157	0.575427
Cont. 20%	0.705701	0.367053	0.472272	0.679905	Cont. 20%	0.782445	0.655298	0.52859	0.761294
Cont. 20%	0.802751	0.331248	0.460936	0.664919	Cont. 20%	0.821436	0.709075	0.552497	0.690016
Cont. 20%	0.768381	0.422055	0.526615	0.610019	Cont. 20%	0.749883	0.708846	0.620851	0.706327
Cont. 20%	0.759648	0.358435	0.474128	0.630312	Cont. 20%	0.691931	0.70028	0.587335	0.706444
Cont. 20%	0.767357	0.372835	0.556189	0.559761	Cont. 20%	0.788031	0.691835	0.605902	0.680567
Cont. 20%	0.759818	0.332624	0.487451	0.600501	Cont. 20%	0.753193	0.696228	0.60104	0.724612
Cont. 20%	0.780944	0.32096	0.462504	0.585605	Cont. 20%	0.790947	0.679516	0.531572	0.667811
Cont. 20%	0.769001	0.384327	0.506246	0.644538	Cont. 20%	0.790569	0.730659	0.62659	0.673417

## Sheet: Figure 3G
Figure 3G
Control	IBD
0.0562987	0.0737807
0.0556108	0.0604129
0.0778884	0.0971477
0.101869	0.0770341
0.108186	0.0667226
0.0913531	0.0876378
0.0836424	0.0693423
0.0890146	0.111129
0.0891807	0.11785
0.0708525	0.102659
0.0587047	0.0975937
0.0582846	0.0876258
0.10201	0.0958864
0.0598466	0.0834476
0.0579042	0.0796958
0.0695492	0.091943
0.0474356	0.0921334
0.0686461	0.0961292
0.0725518	0.0811116
0.0580164	0.103616
0.0529052	0.0578508
0.0689944	0.0694697
0.0582585	0.0557379
0.0550956	0.0617087
0.0584716	0.123821
0.0558388	0.0605888
0.0559019	0.0887352
0.0668344	0.0648937
0.0568408	0.0598707
0.105957	0.0644104
0.076755	0.114832
0.0659972	0.0636377
0.0589768	0.0602968
0.0626979	0.0697013
0.0580371	0.0710862
0.0535101	0.0849084
0.0839786	0.0758647
0.0487195	0.0679479
0.0533733	0.0767054
0.0534419	0.0796221
0.0496876	0.101061
0.0524843	0.0906318
0.0536996	0.108133
0.0535995	0.109809
0.0516768	0.0697317
0.0546396	0.0946782
0.0523376	0.0731122
0.0576817	0.0839092
0.0504729	0.0790238
0.0508693	0.103457
0.0494943	0.076825
0.0481421	0.0998131
0.0512145	0.078842
0.051797	0.0931537
0.052619	0.100327
0.0590728	0.0746343
0.0510232	0.0873044
0.054332	0.0616549
0.0494203	0.07542
0.0527934	0.0721348
0.0560398	0.0817481
0.0681649	0.0731414
0.0735676	0.0937297
0.07456	0.0914598
0.0530397	0.104498
0.0548202	0.0736557
0.05117	0.0797559
0.0633985	0.0823987
0.0587206	0.0859248
0.0877053	0.0985028
0.0627508	0.115792
0.0754175	0.10396
0.0738242	0.111942
0.0736338	0.0565465
0.0639783	0.0512819
0.0593123	0.0597656
0.0584366	0.0722296
0.0616666	0.0483451
0.0587853	0.11553
0.0608206	0.0413862
0.0512648	0.0591574
0.0572325	0.0813701
0.0723557	0.145824
0.0629325	0.10726
0.0585268	0.149763
0.051809	0.102956
0.0558092	0.151457
0.0874223	0.116523
0.0663185	0.141739
0.060154	0.0895954
0.0731697	0.100299
0.0658799	0.117983
0.064314	0.0841818
0.0549896	0.0900078
0.058607	0.137336
0.0842981	0.0945439
0.0799941	0.140273
0.0682174	0.091081
0.0643784	0.0905688
0.0820072	0.0747756
0.0644001	0.0782629
0.0714403	0.11443
0.076592	0.127582
0.0712605	0.0902495
0.0801376	0.0894056
0.0925605	0.107585
0.0835341	0.090873
0.0540133	0.0824577
0.0515056	0.0880101
0.048934	0.0770191
0.0628774	0.0903482
0.0658517	0.0714682
0.0601561	0.13676
0.0583139	0.102667
0.0514819	0.140023
0.0566314	0.104549
0.0504237	0.0615558
0.0532501	0.0757379
0.0564079	0.10705
0.0504359	0.0437636
0.0546808	0.101892
0.149767	0.0551229
0.148233	0.0455642
0.0598482	0.0763192
0.078949	0.0785715
0.0526893	0.0556101
0.0681323	0.0849338
0.0506752	0.0806224
0.0568592	0.0948377
0.0614976	0.0904961
0.0592893	0.0744185
0.0524186	0.0746063
0.0519704	0.0654907
0.0505655	0.0605451
0.0605583	0.0505896
0.0593957	0.0447987
0.0525593	0.1087
0.0540415	0.0769656
0.0557209	0.123273
0.0561838	0.0731255
0.0554139	0.143331
0.0557279	0.0635893
0.0541949	0.0765352
0.0535036	0.101989
0.0451719	0.0680962
0.0533364	0.132638
0.0555647	0.064657
0.0515562	0.141979
0.0517951	0.0618895
0.0634251	0.113007
0.0471357	0.0756565
0.0498844	0.0750941
0.0433049	0.0954283
0.0450158	0.102463
0.0571328	0.0744723
0.0520561	0.116675
0.0636885	0.0923458
0.0498686	0.0780827
0.0562052	0.0964643
0.0538632	0.077303
0.0566031	0.121351
0.0590495	0.0663852
0.0558022	0.0850981
0.0609807	0.0986629
0.081745	0.043709
0.0833356	0.0559546
0.0711812	0.0876237
0.0728344	0.134866
0.077666	0.0544451
0.0817697	0.0569482
0.0955111	0.0479022
0.088932	0.069243
0.0964798	0.0793812
0.0914602	0.0443141
0.0713517	0.106123
0.0637015	0.0677528
0.0645441	0.0599847
0.0622452	0.0515301
0.0744585	0.0876425
0.0631753	0.0894899
0.0554647	0.0526481
0.0676147	0.0885861
0.0760012	0.074297
0.0795711	0.0491734
0.0887913	0.118435
0.0912738	0.0720109
0.0705303	0.0826283
0.0747576	0.0794469
0.0560879	0.0867746
0.0843843	0.079425
0.0873714	0.0638319
0.0972112	0.0795597
0.0510933	0.0672269
0.0585691	0.0762973
0.0649964	0.0848375
0.0702234	0.0734621
0.0559359	0.0698652
0.0625174	0.105547
0.0538278	0.105168
0.0562164	0.107162
0.0581873	0.100002
0.119156	0.076674
0.0600731	0.0744998
0.0796289	0.0612352
0.0650187	0.0539111
0.0584717	0.0519369
0.0965022	0.112759
0.0806542	0.0964459
0.0640622	0.101133
0.0802893	0.0959137
0.0800778	0.09597
0.0723497	0.0993097
0.0844979	0.0847207
0.0830345	0.0881004
0.077985	0.0849279
0.0790445	0.0778195
0.0805835	0.0850402
0.0852237	0.0510741
0.0777692	0.0719685
0.0615714	0.0824965
0.0787553	0.0845482
0.0805454	0.0842502
0.0878137	0.0840934
0.0895118	0.0916776
0.10173	0.0897831
0.0742017	0.0880111
0.0849311	0.0863349
0.076369	0.0778899
0.0551686	0.0755652
0.0625368	0.104361
0.0569363	0.0766113
0.0747747	0.0917158
0.062381	0.0829465
0.0570095	0.114464
0.0638582	0.104117
0.0770997	0.105908
0.0852513	0.0970035
0.0721477	0.124157
0.0686917	0.168169
0.0907554	0.0717329
0.0605842	0.0742437
0.0763673	0.0678759
0.0780333	0.0844956
0.056402	0.0736325
0.0553268	0.0879228
0.092927	0.113524
0.0867455	0.0514899
0.0894709	0.109364
0.0745749	0.0988548
0.07685	0.0508712
0.0806155	0.0540679
0.0729169	0.0597234
0.0523606	0.0638304
0.0610174	0.0666716
0.0708605	0.0517155
0.0882054	0.0897883
0.0723554	0.126894
0.0596889	0.106288
0.0811267	0.120992
0.0441332	0.149855
0.0723202	0.103914
0.0685393	0.0959939
0.0707169	0.0976521
0.0794783	0.0917784
0.0866845	0.135593
0.0690085	0.0924082
0.0726712	0.0846577
0.0652323	0.0880798
0.0547867	0.0750193
0.0530137	0.0770864
0.0784356	0.0825466
0.0729678	0.066915
0.0759665	0.134618
0.0727192	0.0901549
0.0857469	0.0861397
0.0633163	0.079154
0.0592253	0.143058
0.0729591	0.0888734
0.0691599	0.0717128
0.0797112	0.110983
0.0805711	0.0745908
0.0572597	0.0746235
0.0821443	0.0689536
0.0743021	0.0832022
0.0708464	0.0663866
0.0816862	0.07398
0.0975817	0.112374
0.0743074	0.113275
0.0824982	0.121548
0.0660003	0.0659027
0.0872691	0.119393
0.0864505	0.078006
0.085522	0.113111
0.0753288	0.111364
0.0911563	0.103273
0.0512564	0.0782698
0.0746909	0.125783
0.0720873	0.132047
0.0920148	0.0694562
0.0775985	0.06407
0.0978139	0.0642588
0.12357	0.0596169
0.0831562	0.0626724
0.0825118	0.0738971
0.0770309	0.0818668
0.0801126	0.0830412
0.0942248	0.0844692
0.0762438	0.0777789
0.0802659	0.0758625
0.0770237	0.0446444
0.0464256	0.0529271
0.149816	0.0712577
0.0695426	0.0890401
0.0737677	0.149312
0.0832879	0.154854
0.0554991	0.0661108
0.0800608	0.0989668
0.079015	0.100281
0.083204	0.0780019
0.0572276	0.0789499
0.0727933	0.0851761
0.0954347	0.0883752
0.0876563	0.102847
0.0709361	0.0786056
0.0827397	0.0769442
0.0749278	0.151247
0.0542739	0.0384814
0.0509776	0.0490224
0.0889837	0.0663756
0.0753726	0.0767357
0.0490112	0.054009
0.0488832	0.0750487
0.0638469	0.0600432
0.0661997	0.139006
0.0728891	0.0856627
0.0806409	0.127466
0.0824386	0.0711845
0.0847994	0.0642985
0.0906338	0.0849756
0.0942531	0.120594
0.0502939	0.0848642
0.0934924	0.106571
0.0421233	0.0695582
0.0930948	0.117993
0.0917615	0.0653781
0.0810933	0.125853
0.0667967	0.072581
0.0570152	0.0974779
0.111529	0.110493
0.083243	0.0470743
0.049483	0.070444
0.0633888	0.0586556
0.0659816	0.0733483
0.0506056	0.0612707
0.066304	0.0467758
0.0791295	0.0647943
0.0785685	0.09142
0.0799263	0.0598
0.0878974	0.0411175
0.0718389	0.134317
0.0834483	0.10809
0.0804126	0.0526636
0.0823681	0.0534234
0.0771278	0.11647
0.0736021	0.125027
0.0763114	0.131108
0.0480053	0.030264
0.0850473	0.0667685
0.0697216	0.039403
0.0758489	0.148523
0.0730132	0.111464
0.0833381	0.0305182
0.087018	0.0582052
0.0886611	0.0880123
0.0741997	0.0710505
	0.100719
	0.0678957
	0.0756773
	0.0580606
	0.0563117
	0.0555847
	0.0369441
	0.0794797
	0.0474837
	0.0601299
	0.0416733
	0.0515953
	0.0839273
	0.0832921
	0.0939611
	0.0994815
	0.108802
	0.105887

## Sheet: Figure 3H
Figure 3H
	Kappa coefficient	Recall	Precision
MSE	0.748256	0.793893	0.95122
XGBoost	0.636719	0.609195	0.80916
RF	0.61849	0.670833	0.798982
SVM	0.657552	0.52	0.633947

## Sheet: Figure 4A
Figure 4A
# of samples	Iteration 1	Iteration 2	Iteration 3	Iteration 4	Iteration 5	Iteration 6	Iteration 7	Iteration 8	Iteration 9	Iteration 10
1000	0.646094	0.653638	0.645204	0.648861	0.644746	0.646993	0.648464	0.645016	0.646446	0.651767
2000	0.667601	0.662678	0.669723	0.668325	0.666325	0.663638	0.664468	0.666488	0.665454	0.670113
3000	0.683256	0.677414	0.678319	0.680575	0.680931	0.684226	0.674596	0.679569	0.6793	0.686608
4000	0.696681	0.693728	0.697138	0.690754	0.689715	0.693087	0.695827	0.693745	0.68987	0.69395
5000	0.70556	0.711188	0.704343	0.70786	0.704249	0.705895	0.70936	0.702884	0.713008	0.706986
6000	0.715834	0.717463	0.716649	0.715552	0.714259	0.713797	0.7184	0.714618	0.715891	0.715033
7000	0.722197	0.726741	0.724332	0.722928	0.722426	0.729532	0.725494	0.725406	0.727608	0.729068
8000	0.738337	0.73538	0.737263	0.731947	0.736753	0.738121	0.735626	0.735358	0.73849	0.732778
9000	0.748963	0.746536	0.743285	0.747844	0.745415	0.747421	0.744626	0.74372	0.751186	0.746561
10000	0.75676	0.755726	0.752826	0.761234	0.750399	0.752575	0.756244	0.757192	0.759195	0.757808
11000	0.764711	0.763077	0.766798	0.764472	0.763307	0.762799	0.764799	0.764213	0.765197	0.76495
12000	0.773863	0.77452	0.774808	0.773305	0.776527	0.774898	0.773812	0.774773	0.773549	0.774749
13000	0.784828	0.783038	0.784248	0.780114	0.784607	0.782051	0.781873	0.781171	0.784758	0.776325
14000	0.793361	0.792859	0.794511	0.791808	0.788557	0.791799	0.794336	0.790515	0.792847	0.791166
15000	0.801746	0.799804	0.800872	0.802842	0.79964	0.799692	0.800952	0.800862	0.800633	0.800647

[truncated: 8 more sheets: Figure 4B, Figure 4C, Figure 4D, Figure 5A, C, E, Figure 5B, E, F, Supplementary Figure 1, Supplementary Figure 2, Supplementary Figure 3]
